# Supplementary material for: RNA-Seq uncovers endogenous NO-induced hormone signal transduction and carbon metabolism in response to PEG stress in alfalfa
Source: BMC Genomics. 2025 May 23;26:523. doi: 10.1186/s12864-025-11706-7 (PMC12101008; doi:10.1186/s12864-025-11706-7)
Supplement: Supplementary file 2 — Supplementary Material 2 [file 12864_2025_11706_MOESM2_ESM.xlsx]

## Sheet: Table S1
Table S1 Sequences of primer employed in qRT-PCR analysis.
Gene ID	Primer sequences (5´to 3´)	Gene name
c99265.graph_c0	Forward: CTAAGAGCGGAGATGCTGTTAAA	aconitate hydratase
	Reverse: TCCACTAAGTCTTTGCCATTCC
c101369.graph_c0	Forward: GGGAGATGGTCTCTTCCTTAAATC	Isocitrate dehydrogenase
	Reverse: GGTCGTTGAACCATTTGCATAG
c82117.graph_c0	Forward: GTTCGCAAGCACATTCAGTC	oxoglutarate dehydrogenase
	Reverse: CTGCCCTCAAGACCATCATT
c96753.graph_c0	Forward: AGACTCCTGAGGCCATAGTT	succinyl-CoA ligase
	Reverse: CTGGCTGGAAATCCCATCTT
c100598.graph_c0	Forward: CCTCGGCAATCATCTTCTCTTC	malate dehydrogenase
	Reverse: GACTGTCCGTATTTCTCCACAC
c96842.graph_c0	Forward: GAGGAACCATCCAAAGGATCAA	Fructose-1-6-bisphosphatase
	Reverse: GCACATGCCTTCTTGTTTCAG
c120505.graph_c1	Forward: GAGCCACTTGTGTCTGTAGATT	Glyceraldehyde 3-phosphate dehydrogenase
	Reverse: AGCAATGACCTTCACCATATCA
c72785.graph_c1	Forward: GGCTGTGTTAGCTTAGTTCTCT	Phosphoglycerate kinase
	Reverse: ATCTCCCTCCGTACCAGTAAT
c103012.graph_c0	Forward: CTCTCGGGTGAGGTCATAGTA	Ribulose bisphosphate carboxylase
	Reverse: AGAGGGTGATCCCAGAAGAT
c115917.graph_c1	Forward: GGCGTATGAACCAGCTCTAAT	Fructose-bisphosphate aldolase
	Reverse: CTGAATGGGTGAAGGGACAA
c103973.graph_c0	Forward: AGGTCTAAGGAGGAAGGAAAGA	Chalcone and stilbene synthases
	Reverse: CCTGAACCGGAACACTATGAA
c118776.graph_c1	Forward: TTCAGCGTATTTACCTTGTCGT	Glutathione S-transferase
	Reverse: CTTGAGTATATTGATGAGACTTGGAAAC
c98063.graph_c3	Forward: GGAAGTGCTTAAGGTTGGTTTG	zeatin O-glucosyltransferase-like protein
	Reverse: CCATCAACCTTCTCACAACATTC
c110536.graph_c0	Forward: GGGTGATCAGAACGGAAGATAC	Late embryongenesis abundant protein
	Reverse: CATCCAAAGGTCCCACATCA
c97927.graph_c0	Forward: CCAAGCCATGTTCTTCCTAGAT	Peroxidase
	Reverse: GGCAATTTGCTCGTACTTCAC
c107489.graph_c0	Forward: GAGGATAAGCAGAAGGAGTTGG	Heat shock 70 kDa protein
	Reverse: GCATACCATCTCCCATAGGAAC
c118616.graph_c0	Forward: TCCTAGAGTCTGTATGGGACAA	cytochrome P450 monooxygenase
	Reverse: GCATAGGTTGGAGAAAGTTCAAAG
c98266.graph_c0	Forward: AAACTTGAGGTGAGGCCAAT	Calmodulin-like protein
	Reverse: GAGAAAGAGGTTTGATTTCGTTCAT
c100509.graph_c1	Forward: TCCTGAGAATGTTGAGCTTGAG	galactinol synthase
	Reverse: GTCTTCTCTGTCCATGTTCTGT
c108179.graph_c0	Forward: GAGAAAGCGTCCATGCAAAG	Protein phosphatase
	Reverse: CCGCCCAATCACCGATATAA

## Sheet: Table S2
Table S2 Summary of sequence after illumina sequencing
Sample	CleanReads	CleanBase	CleanGC	CleanQ30	MappedReads	MappedRation
CK1	34017490	10165509896	0.4221	0.9342	25392571	0.7465
CK2	29021761	8685102772	0.4211	0.9304	21264574	0.7327
CK3	30110631	9000497946	0.4253	0.9295	22303502	0.7407
-NO1	26356923	7871577706	0.4224	0.9155	18778233	0.7125
-NO2	26027638	7781569096	0.4252	0.9214	19203431	0.7378
-NO3	24830005	7412586160	0.4246	0.9185	17937945	0.7224
PEG1	23700699	7079522122	0.4214	0.9365	17372497	0.733
PEG2	25479826	7621948752	0.4278	0.9385	19192835	0.7533
PEG3	28052156	8391356338	0.4252	0.9417	21062622	0.7508
PEG-NO1	27121536	8095363570	0.4199	0.9216	19511866	0.7194
PEG-NO2	29631888	8847706778	0.4234	0.9178	21530401	0.7266
PEG-NO3	24735036	7383105344	0.4221	0.9201	17853230	0.7218

## Sheet: Table S3
Table S3 Summary of assembly and annotation of unigenes
Assembly	Number of sequences
Total number of unigenes	96255
Mean length(bp)	902.94
N50 length(bp)	1577
Number of unigenes (≥500bp)	48920(50.82%)
Number of unigenes (≥1kb)	27378(28.44%)
Annotation
Anotation in NR	28710 (29.83%)
Anotation in Swissport	25104(26.08%)
Annotated in PFAM	28710(29.83%)
Annotated in KOG	24483(25.44%)
Annotated in GO	28029(29.12%)
Annotation in KEGG	14629(15.20%)
Annotation in all databases	49838(51.78%)

## Sheet: Table S4
Table S4 The list of differentially expressed genes (DEGs ).
PEG vs CK					PEG-NO vs PEG
#ID	FDR	log2FC	regulated		#ID	FDR	log2FC	regulated
c100024.graph_c0	5.57309e-06	2.07967	up		c100002.graph_c0	5.87029e-09	Inf	up
c100157.graph_c0	1.70837e-08	-2.55415	down		c100005.graph_c0	0.00034774	Inf	up
c100415.graph_c0	8.47873e-05	-2.12779	down		c100018.graph_c0	2.56435e-07	Inf	up
c100509.graph_c0	0.00938884	3.49641	up		c100037.graph_c0	0.000992779	Inf	up
c100509.graph_c1	1.37798e-06	4.7955	up		c100065.graph_c0	1.2769e-17	-2.92606	down
c101213.graph_c0	0.00461366	-3.21828	down		c100065.graph_c1	4.02783e-09	-2.76924	down
c101532.graph_c0	0.00635727	-2.11132	down		c100081.graph_c0	0.000260328	4.14323	up
c101612.graph_c0	9.77256e-05	-2.73582	down		c100085.graph_c0	2.6756e-08	Inf	up
c101829.graph_c0	8.51273e-17	-2.27094	down		c100087.graph_c0	0.00281245	Inf	up
c101965.graph_c0	0.000235624	5.10899	up		c100099.graph_c0	1.75173e-25	-2.37923	down
c101992.graph_c0	0.00731319	2.64363	up		c100100.graph_c0	0.00417108	-2.49068	down
c102402.graph_c2	0.00022634	-2.16753	down		c100105.graph_c0	3.57299e-06	2.31111	up
c102691.graph_c0	0.000249957	-2.1749	down		c100110.graph_c0	0.00118795	Inf	up
c102702.graph_c0	0.0001295	-2.41849	down		c100116.graph_c0	1.1049e-07	-2.37347	down
c102708.graph_c0	1.33901e-11	-2.66963	down		c100123.graph_c0	0.00116951	Inf	up
c102817.graph_c0	0.000357438	-3.114	down		c100131.graph_c0	0.00102547	2.06132	up
c102963.graph_c0	0.00102747	-2.62926	down		c100137.graph_c0	0.000119126	-2.84462	down
c102980.graph_c0	0.00107897	2.01025	up		c100173.graph_c0	0.0065633	Inf	up
c102998.graph_c0	4.13122e-05	-2.21027	down		c100174.graph_c1	0.00441386	3.69924	up
c103085.graph_c0	8.54889e-05	-2.22445	down		c100193.graph_c0	0.00790628	#NAME?	down
c103107.graph_c1	8.32691e-12	3.77651	up		c100196.graph_c0	4.04915e-11	Inf	up
c103235.graph_c0	7.11225e-08	-2.14949	down		c100202.graph_c0	0.00350105	Inf	up
c103636.graph_c0	0.00369705	2.31394	up		c100208.graph_c0	0.000193712	Inf	up
c103973.graph_c0	1.31227e-23	-3.47687	down		c100210.graph_c0	0.00360461	Inf	up
c104170.graph_c1	0.00113962	2.61272	up		c100230.graph_c1	1.8384e-06	-2.84189	down
c104239.graph_c0	2.85472e-17	3.38944	up		c100233.graph_c0	2.23526e-08	Inf	up
c104598.graph_c0	0.00560073	2.51143	up		c100282.graph_c0	4.39211e-10	-4.10682	down
c104691.graph_c0	2.23341e-30	3.1256	up		c100326.graph_c0	6.56622e-29	-2.51621	down
c104921.graph_c0	0.00879007	3.1551	up		c100328.graph_c0	2.25656e-05	-2.33818	down
c104970.graph_c0	1.94296e-06	2.19425	up		c100329.graph_c0	5.60448e-46	3.46642	up
c105143.graph_c0	3.33938e-05	2.5365	up		c100330.graph_c0	2.19487e-05	Inf	up
c105278.graph_c0	0.000621146	-2.33348	down		c100415.graph_c0	7.06726e-05	-2.26372	down
c105278.graph_c1	1.67656e-16	-3.00343	down		c100439.graph_c0	5.25269e-05	2.00039	up
c105758.graph_c0	0.000501635	-4.07924	down		c100440.graph_c0	2.06429e-06	2.62657	up
c105829.graph_c0	1.55316e-16	-3.80414	down		c100441.graph_c0	4.1358e-06	Inf	up
c105861.graph_c0	0.00020749	-2.2119	down		c100455.graph_c0	0.00101475	#NAME?	down
c105899.graph_c1	1.10433e-07	-2.06049	down		c100489.graph_c0	1.27708e-05	2.2418	up
c106220.graph_c0	0.000400359	-2.23563	down		c100501.graph_c0	0.00409164	Inf	up
c106245.graph_c0	0.00652783	-4.47078	down		c100521.graph_c0	0.000230941	Inf	up
c106314.graph_c0	1.96104e-18	5.16721	up		c100526.graph_c0	3.56734e-06	Inf	up
c106512.graph_c0	1.65387e-06	-2.25912	down		c100536.graph_c0	0.00185411	Inf	up
c106544.graph_c0	8.96476e-05	4.25404	up		c100598.graph_c0	2.29481e-08	#NAME?	down
c106618.graph_c0	8.25388e-25	-3.13778	down		c100602.graph_c0	8.10252e-11	-5.28339	down
c106751.graph_c1	2.27574e-07	2.54706	up		c100606.graph_c0	0.000676045	Inf	up
c106834.graph_c0	0.00739601	3.17477	up		c100611.graph_c0	5.35725e-15	-3.03128	down
c106932.graph_c3	6.5217e-07	2.08076	up		c100627.graph_c0	8.57097e-05	Inf	up
c107125.graph_c0	3.43106e-09	-2.21559	down		c100643.graph_c0	0.000574886	5.392	up
c107389.graph_c2	0.00612925	2.10101	up		c100666.graph_c0	7.1765e-15	Inf	up
c107420.graph_c0	5.70433e-05	-2.7718	down		c100671.graph_c0	1.28093e-05	Inf	up
c107450.graph_c0	8.57942e-09	-2.39871	down		c100695.graph_c0	8.52223e-05	Inf	up
c107489.graph_c0	2.27574e-07	3.31358	up		c100719.graph_c0	8.01505e-07	-2.73699	down
c107764.graph_c3	0.00709395	-3.40199	down		c100724.graph_c0	5.9239e-05	Inf	up
c107774.graph_c1	8.51273e-17	2.14252	up		c100732.graph_c0	0.00144777	Inf	up
c108115.graph_c0	0.000128761	4.11888	up		c100755.graph_c1	0.000425035	2.10257	up
c108179.graph_c0	0.0011972	4.40343	up		c100766.graph_c0	0.00189015	2.87593	up
c108250.graph_c0	0.00604238	2.05014	up		c100782.graph_c1	0.000455007	2.43598	up
c108275.graph_c0	0.00321121	-2.11156	down		c100802.graph_c0	0.00408262	Inf	up
c108392.graph_c1	1.19299e-07	-2.21194	down		c100825.graph_c0	2.73757e-05	Inf	up
c108961.graph_c0	2.53372e-07	-2.17077	down		c100857.graph_c0	5.91794e-14	-7.55776	down
c109263.graph_c0	0.00728841	2.49886	up		c100949.graph_c0	6.07847e-13	Inf	up
c109422.graph_c0	2.80542e-08	-2.21036	down		c100953.graph_c0	2.4521e-06	Inf	up
c109548.graph_c0	4.6172e-11	-3.17899	down		c101007.graph_c1	0.00530634	-2.72039	down
c109653.graph_c0	3.53053e-06	2.74701	up		c101007.graph_c2	0.00561122	-2.31192	down
c110107.graph_c0	1.68467e-12	2.28191	up		c101020.graph_c0	6.17002e-12	2.34812	up
c110151.graph_c1	1.17396e-13	-2.38986	down		c101036.graph_c0	0.00276476	Inf	up
c110536.graph_c0	0.00602566	3.30859	up		c101064.graph_c0	0.00508957	Inf	up
c110584.graph_c0	0.00125492	2.36845	up		c101073.graph_c0	0.000331681	2.09615	up
c110664.graph_c0	6.59229e-07	-2.40994	down		c101095.graph_c0	3.35987e-05	Inf	up
c111058.graph_c0	1.96736e-11	2.07743	up		c101108.graph_c0	0.00289068	-2.20494	down
c111129.graph_c0	2.99541e-18	-2.65739	down		c101125.graph_c1	0.00443582	Inf	up
c111216.graph_c0	8.37272e-10	2.6691	up		c101133.graph_c0	0.00831002	Inf	up
c111284.graph_c0	3.20268e-12	2.93001	up		c101165.graph_c0	1.13094e-70	#NAME?	down
c111522.graph_c1	0.00790585	-8.09015	down		c101177.graph_c0	4.7779e-56	-6.52522	down
c111561.graph_c0	3.73688e-13	3.68957	up		c101203.graph_c0	0.00154418	Inf	up
c111613.graph_c0	0.00157619	3.29744	up		c101228.graph_c0	2.98701e-10	4.23155	up
c111617.graph_c0	0.00911635	2.15336	up		c101239.graph_c0	1.12078e-07	-5.07705	down
c111875.graph_c0	9.40165e-05	-2.60067	down		c101244.graph_c0	1.69904e-33	-5.83337	down
c111881.graph_c0	6.33727e-08	7.32957	up		c101251.graph_c0	0.000352882	Inf	up
c111991.graph_c0	5.34529e-11	-2.27023	down		c101279.graph_c0	8.13824e-21	2.40451	up
c112069.graph_c0	6.07087e-10	5.05026	up		c101329.graph_c0	7.99438e-09	Inf	up
c112109.graph_c0	0.000119897	2.18298	up		c101337.graph_c0	7.09211e-08	Inf	up
c112314.graph_c0	2.39445e-18	2.55972	up		c101338.graph_c0	0.00582091	2.18626	up
c112314.graph_c1	4.03382e-14	3.1429	up		c101369.graph_c0	0.00275935	Inf	up
c112414.graph_c0	8.4492e-08	-2.11011	down		c101370.graph_c0	7.08758e-05	Inf	up
c112505.graph_c1	2.45837e-33	-2.70614	down		c101373.graph_c0	6.99807e-09	Inf	up
c112625.graph_c0	0.00537848	2.26359	up		c101380.graph_c0	3.39112e-12	-3.23725	down
c112735.graph_c0	0.00126755	4.24923	up		c101385.graph_c0	1.82126e-05	Inf	up
c112765.graph_c0	0.00946219	2.69169	up		c101390.graph_c0	5.97351e-05	2.40878	up
c112830.graph_c1	1.93145e-06	5.73172	up		c101404.graph_c0	0.00653113	-2.63679	down
c112982.graph_c0	3.33442e-10	2.03414	up		c101415.graph_c0	0.00120644	Inf	up
c113321.graph_c0	5.28907e-08	3.03131	up		c101422.graph_c0	5.18415e-18	-2.00238	down
c113330.graph_c0	2.90847e-07	5.75651	up		c101424.graph_c0	2.014e-06	Inf	up
c113367.graph_c1	0.00106693	2.02949	up		c101428.graph_c0	6.51117e-07	2.8256	up
c113507.graph_c0	2.78306e-14	-2.05371	down		c101458.graph_c0	0.00459379	-2.63647	down
c113751.graph_c0	2.7673e-11	-2.12665	down		c101485.graph_c0	0.000109166	Inf	up
c113836.graph_c0	2.84718e-05	2.09038	up		c101490.graph_c0	1.62065e-08	Inf	up
c114367.graph_c1	7.5964e-05	2.0565	up		c101493.graph_c0	2.41041e-20	-2.49297	down
c114506.graph_c0	0.00884986	2.60466	up		c101498.graph_c0	1.1486e-16	-7.68885	down
c114659.graph_c0	8.27518e-25	-2.90381	down		c101527.graph_c1	6.89292e-06	Inf	up
c114690.graph_c2	0.000377495	3.33575	up		c101528.graph_c1	0.00274317	Inf	up
c114726.graph_c1	0.000965895	2.95133	up		c101531.graph_c0	0.00774279	2.12125	up
c114757.graph_c1	0.00288535	2.11863	up		c101532.graph_c0	3.8377e-06	-2.36753	down
c114945.graph_c0	1.219e-07	-2.00272	down		c101540.graph_c0	9.69629e-10	2.26342	up
c115129.graph_c1	2.12987e-13	-2.3031	down		c101547.graph_c0	0.00080944	Inf	up
c115223.graph_c0	0.000301757	2.14194	up		c101556.graph_c0	0.000155087	Inf	up
c115442.graph_c3	2.04552e-08	-3.02795	down		c101559.graph_c0	0.00188424	-2.95547	down
c115479.graph_c0	0.00307919	2.5534	up		c101562.graph_c0	7.21176e-06	Inf	up
c115569.graph_c0	0.00267011	2.49737	up		c101592.graph_c0	2.77112e-06	2.5149	up
c115627.graph_c0	4.71131e-05	4.29451	up		c101604.graph_c0	0.000128671	Inf	up
c115734.graph_c0	4.88879e-14	-2.33478	down		c101608.graph_c0	0.00160982	2.03192	up
c115895.graph_c0	2.39671e-05	-4.68581	down		c101633.graph_c0	8.87338e-05	Inf	up
c115981.graph_c0	0.00329991	3.53728	up		c101640.graph_c0	0.00101611	Inf	up
c116275.graph_c1	2.42728e-06	2.12982	up		c101642.graph_c3	4.63728e-06	3.34723	up
c116387.graph_c0	5.41405e-05	2.93786	up		c101647.graph_c0	1.23781e-19	-5.40776	down
c116445.graph_c0	3.99155e-16	2.0725	up		c101680.graph_c0	0.000779097	Inf	up
c116458.graph_c0	3.02525e-21	-2.49425	down		c101681.graph_c1	2.30141e-16	-3.23245	down
c116582.graph_c0	0.000362486	2.55523	up		c101695.graph_c0	1.70423e-12	Inf	up
c116689.graph_c2	1.39988e-05	3.33018	up		c101712.graph_c0	0.000233736	-2.08609	down
c117157.graph_c0	0.00289647	2.50856	up		c101721.graph_c0	0.000794534	Inf	up
c117195.graph_c0	0.002488	-4.2262	down		c101727.graph_c0	9.16115e-08	Inf	up
c117306.graph_c0	1.63691e-15	-2.09205	down		c101743.graph_c0	6.77445e-09	-2.6872	down
c117374.graph_c0	5.914e-18	2.05504	up		c101757.graph_c0	2.2181e-09	2.82051	up
c117393.graph_c1	4.96611e-06	2.06697	up		c101769.graph_c0	1.03826e-10	Inf	up
c117422.graph_c0	3.69095e-07	2.62041	up		c101829.graph_c0	1.20264e-08	-2.274	down
c117523.graph_c0	3.9859e-29	-3.3222	down		c101840.graph_c0	0.000231648	Inf	up
c117534.graph_c0	1.13122e-21	-2.14608	down		c101843.graph_c0	8.3044e-07	Inf	up
c117559.graph_c1	0.00338943	-2.12863	down		c101854.graph_c0	7.54186e-05	Inf	up
c117635.graph_c0	5.18419e-15	2.47943	up		c101892.graph_c0	2.02239e-05	-4.61589	down
c117698.graph_c0	2.33837e-13	2.13669	up		c101894.graph_c0	0.00129375	2.51493	up
c117733.graph_c0	4.15117e-05	2.32303	up		c101894.graph_c1	0.000849658	5.49024	up
c117754.graph_c1	5.1297e-20	-2.08397	down		c101895.graph_c0	8.6142e-05	Inf	up
c117909.graph_c1	1.31891e-18	-2.14511	down		c101900.graph_c0	0.00373053	3.36555	up
c117973.graph_c1	2.84718e-05	2.44921	up		c101922.graph_c1	2.75253e-15	Inf	up
c118176.graph_c0	2.43684e-11	-2.73814	down		c101959.graph_c0	0.000278192	Inf	up
c118213.graph_c1	0.00379367	2.34398	up		c101968.graph_c0	0.00572425	-3.37939	down
c118273.graph_c1	6.41255e-06	-2.05496	down		c101975.graph_c0	1.79641e-05	Inf	up
c118331.graph_c0	0.00216004	2.14641	up		c101991.graph_c0	1.77382e-06	-4.37714	down
c118332.graph_c0	3.61202e-06	2.26268	up		c102029.graph_c0	0.00147352	Inf	up
c118336.graph_c0	0.000262553	-2.12812	down		c102034.graph_c0	7.80582e-07	3.09146	up
c118421.graph_c0	0.00434781	3.14464	up		c102078.graph_c0	1.68827e-24	Inf	up
c118494.graph_c0	0.0025803	-2.09638	down		c102081.graph_c0	0.00188697	2.86903	up
c118616.graph_c0	1.17414e-14	-2.22863	down		c102108.graph_c0	1.5076e-11	Inf	up
c118651.graph_c0	0.000872936	-2.02213	down		c102110.graph_c0	6.29522e-26	-4.67324	down
c118776.graph_c1	0.00098652	2.87895	up		c102110.graph_c1	1.0172e-38	-4.12917	down
c118863.graph_c2	1.88085e-08	2.26021	up		c102128.graph_c0	4.24631e-12	Inf	up
c118940.graph_c1	0.00303081	2.31457	up		c102142.graph_c0	5.6965e-07	#NAME?	down
c118946.graph_c0	0.000562982	2.80482	up		c102160.graph_c1	2.00634e-10	-2.41749	down
c119141.graph_c0	1.19993e-09	2.96875	up		c102166.graph_c0	8.9021e-84	Inf	up
c119145.graph_c0	1.17042e-23	-2.56731	down		c102176.graph_c0	2.3594e-33	3.86959	up
c119737.graph_c0	0.000275729	-2.90473	down		c102176.graph_c3	3.24448e-19	2.94869	up
c119928.graph_c1	9.93118e-18	2.21081	up		c102191.graph_c1	2.48268e-19	-3.17216	down
c120029.graph_c0	0.000333514	2.68839	up		c102219.graph_c3	0.000149427	-5.59968	down
c120031.graph_c0	0.000325597	2.93859	up		c102225.graph_c0	0.00428017	Inf	up
c120197.graph_c0	3.86827e-15	2.09071	up		c102245.graph_c0	5.60375e-05	-3.71521	down
c120449.graph_c1	0.00694777	3.12293	up		c102249.graph_c0	3.57401e-07	Inf	up
c120814.graph_c0	0.00343741	2.08846	up		c102299.graph_c0	3.38759e-05	Inf	up
c120820.graph_c0	2.39247e-07	2.14863	up		c102347.graph_c0	8.36056e-18	Inf	up
c120825.graph_c1	0.000149336	-2.87534	down		c102351.graph_c0	0.000124782	3.082	up
c120859.graph_c0	0.00560529	2.10903	up		c102353.graph_c0	6.69729e-07	Inf	up
c120915.graph_c2	9.98604e-05	3.03181	up		c102386.graph_c0	9.44036e-05	-2.54263	down
c120972.graph_c1	3.3873e-25	-2.56827	down		c102402.graph_c2	4.68017e-07	-3.0095	down
c121070.graph_c0	0.00677183	2.1711	up		c102408.graph_c0	3.11801e-10	-3.48695	down
c121080.graph_c0	0.00446525	-2.08843	down		c102417.graph_c0	0.000204703	#NAME?	down
c121134.graph_c2	0.00429982	-2.09103	down		c102429.graph_c0	2.6976e-05	Inf	up
c121230.graph_c0	1.68562e-09	-2.00607	down		c102441.graph_c0	8.45861e-13	2.75581	up
c121317.graph_c0	2.7673e-11	-2.1128	down		c102442.graph_c0	0.00669036	-3.06289	down
c121551.graph_c0	0.0057447	2.56581	up		c102443.graph_c0	0.000527248	Inf	up
c121863.graph_c0	0.00308747	2.78295	up		c102495.graph_c0	2.31173e-05	3.92947	up
c121912.graph_c0	3.6662e-08	2.73876	up		c102504.graph_c0	0.00143256	-5.81292	down
c122048.graph_c0	0.0025695	2.54306	up		c102523.graph_c0	7.32886e-26	3.35372	up
c122403.graph_c0	0.00218219	2.25269	up		c102532.graph_c0	5.83451e-11	Inf	up
c122628.graph_c0	0.00124271	2.244	up		c102550.graph_c0	5.408e-13	-2.09685	down
c122683.graph_c1	0.00244113	-2.42478	down		c102562.graph_c0	2.44599e-08	3.15602	up
c122797.graph_c1	0.000575252	Inf	up		c102566.graph_c0	4.22015e-07	Inf	up
c122867.graph_c0	0.000224793	2.19249	up		c102575.graph_c0	0.000648411	-3.88519	down
c122922.graph_c1	9.96486e-07	2.40382	up		c102586.graph_c0	0.00603656	-3.78535	down
c123158.graph_c2	0.00521991	2.69268	up		c102589.graph_c0	8.62095e-10	Inf	up
c123196.graph_c0	2.14498e-10	-2.34869	down		c102596.graph_c0	2.54248e-16	-2.06114	down
c123200.graph_c0	0.0044348	2.18707	up		c102600.graph_c0	2.21177e-37	Inf	up
c123379.graph_c0	8.97057e-05	#NAME?	down		c102622.graph_c0	0.00190722	Inf	up
c42089.graph_c0	0.00884986	#NAME?	down		c102624.graph_c0	0.00294887	4.17715	up
c46643.graph_c0	0.00140805	7.11532	up		c102691.graph_c0	0.00225912	-2.79609	down
c47902.graph_c0	4.80571e-06	#NAME?	down		c102704.graph_c0	2.6639e-06	-2.01082	down
c52605.graph_c0	0.00983495	#NAME?	down		c102714.graph_c0	0.00191704	2.05947	up
c53433.graph_c0	9.85935e-06	Inf	up		c102733.graph_c0	0.000401935	2.01783	up
c55368.graph_c0	8.35347e-06	#NAME?	down		c102746.graph_c0	5.66002e-12	Inf	up
c77760.graph_c0	7.46342e-08	-2.19541	down		c102755.graph_c1	0.0088186	-2.74294	down
c78410.graph_c0	6.25989e-05	-2.25772	down		c102756.graph_c0	5.77673e-05	-2.33781	down
c78740.graph_c0	1.96583e-09	2.46851	up		c102758.graph_c0	7.7253e-25	-2.61038	down
c78740.graph_c1	8.8349e-05	2.24207	up		c102766.graph_c0	6.25906e-10	Inf	up
c86997.graph_c0	1.0135e-05	-3.07325	down		c102781.graph_c0	0.0022402	Inf	up
c87300.graph_c0	1.08702e-25	-2.74133	down		c102809.graph_c0	4.26682e-07	-4.02525	down
c88980.graph_c0	0.00847623	3.0116	up		c102825.graph_c0	0.000957752	Inf	up
c89008.graph_c0	6.60253e-08	-2.86712	down		c102829.graph_c0	5.91489e-07	Inf	up
c89043.graph_c0	6.75403e-10	3.86667	up		c102834.graph_c0	0.000281793	-2.01195	down
c89177.graph_c0	3.36501e-09	3.95199	up		c102859.graph_c0	5.28556e-16	-2.04322	down
c89654.graph_c0	7.99567e-08	3.38113	up		c102881.graph_c0	0.00108167	-2.02611	down
c90203.graph_c0	7.09434e-10	-2.14241	down		c102897.graph_c0	4.66604e-09	-2.45824	down
c90511.graph_c0	0.00114856	-3.96245	down		c102897.graph_c1	0.00235591	-2.18405	down
c91554.graph_c0	0.000496914	2.24514	up		c102897.graph_c2	0.000243738	-4.12189	down
c91739.graph_c0	4.28393e-06	3.46432	up		c102905.graph_c0	2.71294e-27	-2.99582	down
c92269.graph_c0	3.38453e-09	6.08318	up		c102944.graph_c0	5.79141e-05	Inf	up
c92480.graph_c0	0.00345907	3.3007	up		c102952.graph_c0	0.00108938	-5.39096	down
c92673.graph_c0	0.00607413	3.08718	up		c102958.graph_c1	1.36069e-20	-5.60577	down
c93025.graph_c0	5.09801e-07	2.05044	up		c102963.graph_c0	1.44338e-07	2.85788	up
c93170.graph_c0	3.38772e-35	-4.18899	down		c102974.graph_c0	3.4556e-06	Inf	up
c93340.graph_c0	3.11472e-14	4.15071	up		c102980.graph_c0	8.74963e-05	2.15641	up
c93868.graph_c1	2.1709e-06	-2.13095	down		c102986.graph_c0	2.89244e-08	-2.4489	down
c93951.graph_c0	7.81177e-14	-2.71025	down		c102997.graph_c0	4.48652e-11	4.15076	up
c94215.graph_c0	2.99541e-18	-2.46147	down		c103006.graph_c0	0.000796317	Inf	up
c94450.graph_c0	8.98567e-13	-2.45595	down		c103012.graph_c0	1.79585e-12	-3.30866	down
c94458.graph_c0	0.00245931	2.45197	up		c103016.graph_c0	1.27552e-05	Inf	up
c94529.graph_c0	0.00512622	-3.27544	down		c103016.graph_c1	0.000348479	Inf	up
c94613.graph_c0	0.000627666	2.47679	up		c103030.graph_c0	6.83164e-34	2.88621	up
c94974.graph_c0	0.00361359	2.11933	up		c103041.graph_c1	0.00561158	4.81553	up
c95237.graph_c1	3.49915e-05	-2.67087	down		c103049.graph_c1	0.00106161	5.44329	up
c95251.graph_c0	6.32185e-43	4.71002	up		c103051.graph_c0	1.06572e-08	-2.39804	down
c95501.graph_c0	9.03159e-24	-2.85193	down		c103065.graph_c0	0.00987616	2.05426	up
c96078.graph_c0	4.19678e-07	-2.02907	down		c103107.graph_c1	2.52398e-30	2.77227	up
c96277.graph_c0	0.000949374	5.14451	up		c103120.graph_c0	1.18076e-18	-2.12706	down
c96347.graph_c0	0.00885797	2.26049	up		c103157.graph_c3	0.00340178	2.3328	up
c96712.graph_c0	0.00305599	2.33919	up		c103160.graph_c0	0.00185549	-2.4314	down
c96742.graph_c0	1.63909e-05	2.2856	up		c103177.graph_c0	1.41192e-21	Inf	up
c96788.graph_c0	0.00751305	2.45431	up		c103214.graph_c0	7.93352e-07	-2.20011	down
c96825.graph_c0	0.00622399	2.39061	up		c103219.graph_c1	0.00681903	Inf	up
c96829.graph_c1	6.34786e-05	2.05864	up		c103219.graph_c2	1.39173e-06	Inf	up
c96943.graph_c0	0.00567373	-2.77845	down		c103241.graph_c0	0.000807827	Inf	up
c97176.graph_c0	2.74821e-15	2.7698	up		c103249.graph_c0	8.33167e-24	2.84578	up
c97296.graph_c0	1.41298e-05	-4.27653	down		c103292.graph_c0	1.45009e-08	Inf	up
c97652.graph_c0	0.0010613	#NAME?	down		c103296.graph_c0	7.05718e-05	2.42995	up
c97848.graph_c0	1.40602e-05	-4.75108	down		c103301.graph_c0	1.16376e-10	Inf	up
c97927.graph_c0	1.40456e-07	-2.07852	down		c103348.graph_c0	5.8732e-07	Inf	up
c98032.graph_c0	0.00919137	-3.23342	down		c103379.graph_c0	7.06878e-07	Inf	up
c98063.graph_c2	6.75376e-08	2.06684	up		c103413.graph_c0	6.46495e-16	Inf	up
c98063.graph_c3	2.93887e-08	3.34058	up		c103434.graph_c0	0.000574711	#NAME?	down
c98266.graph_c0	0.00313362	2.10804	up		c103437.graph_c0	5.16044e-08	Inf	up
c98287.graph_c1	6.47865e-15	-4.12663	down		c103448.graph_c0	0.00154418	Inf	up
c98409.graph_c0	0.000913521	2.26314	up		c103457.graph_c0	2.83465e-07	-2.85605	down
c98788.graph_c0	0.00172901	-2.11628	down		c103460.graph_c0	3.94106e-14	-7.51139	down
c98861.graph_c0	2.75072e-05	2.32849	up		c103472.graph_c1	8.35329e-06	2.07017	up
c98913.graph_c0	0.0011128	5.31956	up		c103477.graph_c0	0.00523	-3.2042	down
c99465.graph_c0	0.00211627	-2.47696	down		c103492.graph_c0	0.000281813	Inf	up
c99494.graph_c0	2.39672e-10	-2.00188	down		c103502.graph_c0	0.00511755	-2.34721	down
c99494.graph_c3	5.81681e-07	-2.16311	down		c103505.graph_c0	8.02523e-11	-2.01752	down
c99623.graph_c0	0.000347692	2.54288	up		c103507.graph_c0	6.02057e-09	Inf	up
c99685.graph_c0	0.000868334	2.10668	up		c103513.graph_c0	0.000191183	Inf	up
c99709.graph_c0	0.000368196	-2.27544	down		c103522.graph_c0	0.00236826	-5.37373	down
					c103523.graph_c0	0.000129232	Inf	up
					c103533.graph_c1	0.00631183	4.32574	up
					c103539.graph_c1	0.0061911	-2.09669	down
					c103542.graph_c0	5.86022e-21	-2.42264	down
					c103548.graph_c1	0.00128151	-5.43416	down
					c103549.graph_c0	0.000659561	Inf	up
					c103582.graph_c0	2.35868e-11	Inf	up
					c103585.graph_c0	0.00539266	#NAME?	down
					c103602.graph_c0	7.18623e-07	Inf	up
					c103609.graph_c0	0.00294469	-2.63883	down
					c103643.graph_c0	1.25608e-12	4.02363	up
					c103652.graph_c0	0.0098909	Inf	up
					c103658.graph_c0	3.95932e-05	-5.07733	down
					c103696.graph_c0	0.0066082	-2.74984	down
					c103708.graph_c0	1.52708e-09	-5.159	down
					c103737.graph_c0	0.000238786	Inf	up
					c103740.graph_c1	4.46926e-10	Inf	up
					c103741.graph_c0	8.77255e-06	Inf	up
					c103755.graph_c0	1.74596e-05	2.15375	up
					c103762.graph_c0	4.5428e-10	Inf	up
					c103772.graph_c0	3.12409e-07	Inf	up
					c103800.graph_c0	0.000511583	Inf	up
					c103818.graph_c0	0.000625907	Inf	up
					c103820.graph_c0	0.000108158	-3.68958	down
					c103828.graph_c0	0.00426667	2.74434	up
					c103828.graph_c1	5.15326e-06	3.2046	up
					c103856.graph_c0	2.11157e-12	-6.62521	down
					c103881.graph_c0	1.69872e-13	#NAME?	down
					c103911.graph_c0	0.000546447	Inf	up
					c103918.graph_c0	0.00571853	2.23678	up
					c103925.graph_c0	0.00185296	Inf	up
					c103964.graph_c0	8.77873e-06	-2.48385	down
					c103973.graph_c0	3.20159e-30	-5.60638	down
					c103975.graph_c2	3.69814e-15	-2.99273	down
					c104010.graph_c0	0.00159853	2.44142	up
					c104012.graph_c0	0.00980414	4.3136	up
					c104030.graph_c0	0.00332939	Inf	up
					c104043.graph_c0	0.0042213	Inf	up
					c104055.graph_c0	0.00332634	-2.77767	down
					c104079.graph_c2	0.00162448	3.45433	up
					c104083.graph_c0	0.000368526	-3.53494	down
					c104098.graph_c0	1.29375e-10	-2.09931	down
					c104125.graph_c3	3.17607e-15	Inf	up
					c104129.graph_c0	6.04137e-06	Inf	up
					c104131.graph_c1	0.000431151	2.1601	up
					c104136.graph_c0	0.00010773	Inf	up
					c104162.graph_c0	0.000216004	3.39568	up
					c104172.graph_c0	0.000188698	Inf	up
					c104185.graph_c0	5.30458e-09	-2.86775	down
					c104205.graph_c0	1.1796e-07	-2.13183	down
					c104211.graph_c3	1.75961e-12	-4.72698	down
					c104216.graph_c0	0.0099137	Inf	up
					c104236.graph_c0	0.000426747	Inf	up
					c104239.graph_c0	3.1457e-23	2.43982	up
					c104258.graph_c0	0.00943474	-3.85024	down
					c104276.graph_c0	2.95107e-06	Inf	up
					c104286.graph_c0	0.00148749	Inf	up
					c104295.graph_c0	8.94531e-07	#NAME?	down
					c104299.graph_c0	4.73473e-08	-2.575	down
					c104315.graph_c0	0.00098959	Inf	up
					c104327.graph_c0	9.13331e-13	-5.92274	down
					c104351.graph_c0	1.932e-18	Inf	up
					c104377.graph_c0	4.24675e-08	Inf	up
					c104395.graph_c1	5.75828e-07	2.0062	up
					c104408.graph_c0	7.83192e-15	3.17229	up
					c104420.graph_c0	0.00218955	Inf	up
					c104429.graph_c1	9.23262e-05	#NAME?	down
					c104440.graph_c0	0.000300826	-5.57487	down
					c104441.graph_c0	0.00339901	Inf	up
					c104453.graph_c0	5.92136e-07	2.27792	up
					c104456.graph_c0	9.25638e-12	Inf	up
					c104476.graph_c0	2.27702e-09	-3.07244	down
					c104494.graph_c0	1.00441e-08	-2.69796	down
					c104495.graph_c1	4.71816e-07	-2.50561	down
					c104501.graph_c1	0.000191511	-2.0367	down
					c104523.graph_c1	1.1777e-06	2.03736	up
					c104525.graph_c0	0.00349248	Inf	up
					c104531.graph_c0	1.17559e-06	Inf	up
					c104543.graph_c0	4.33527e-25	-2.7246	down
					c104544.graph_c0	8.38393e-05	Inf	up
					c104558.graph_c0	2.52366e-06	Inf	up
					c104565.graph_c0	0.00134529	3.42462	up
					c104586.graph_c0	0.000296149	-7.09146	down
					c104586.graph_c1	5.9685e-06	-5.7812	down
					c104623.graph_c0	3.15947e-05	Inf	up
					c104636.graph_c0	1.55505e-05	Inf	up
					c104679.graph_c0	3.05922e-05	2.30612	up
					c104686.graph_c0	0.00271142	2.02936	up
					c104715.graph_c0	7.4579e-10	-4.33776	down
					c104717.graph_c0	0.000882493	-2.1198	down
					c104718.graph_c0	0.00544742	-2.5124	down
					c104768.graph_c0	0.000102161	Inf	up
					c104771.graph_c0	0.00782024	2.1116	up
					c104778.graph_c0	0.000502856	Inf	up
					c104778.graph_c1	2.35599e-05	Inf	up
					c104778.graph_c2	6.03441e-16	Inf	up
					c104786.graph_c0	2.93615e-12	Inf	up
					c104789.graph_c0	1.97659e-07	#NAME?	down
					c104790.graph_c0	0.00218909	3.04289	up
					c104797.graph_c0	9.32118e-06	-2.77409	down
					c104814.graph_c0	3.44557e-07	-2.02466	down
					c104820.graph_c0	0.000761814	Inf	up
					c104832.graph_c0	7.08446e-05	Inf	up
					c104837.graph_c0	1.68099e-38	-3.42086	down
					c104862.graph_c0	1.6065e-05	-3.42529	down
					c104867.graph_c0	2.80057e-12	Inf	up
					c104870.graph_c0	2.50056e-22	Inf	up
					c104873.graph_c0	0.000223302	Inf	up
					c104883.graph_c1	5.12653e-11	#NAME?	down
					c104885.graph_c0	2.12678e-05	Inf	up
					c104894.graph_c0	0.00184864	2.74552	up
					c104900.graph_c0	0.000288801	Inf	up
					c104934.graph_c0	0.000381541	-5.46427	down
					c104943.graph_c0	0.00292217	Inf	up
					c104958.graph_c1	3.58817e-54	Inf	up
					c104958.graph_c2	9.87598e-15	Inf	up
					c104988.graph_c0	0.000436912	Inf	up
					c104995.graph_c0	5.68516e-11	Inf	up
					c105003.graph_c0	9.74739e-06	2.35444	up
					c105003.graph_c2	2.22902e-06	2.2489	up
					c105019.graph_c0	0.00186196	Inf	up
					c105028.graph_c0	5.28502e-09	2.09058	up
					c105028.graph_c1	7.25022e-11	2.36685	up
					c105037.graph_c0	0.000768562	Inf	up
					c105059.graph_c0	2.05785e-11	-2.24694	down
					c105070.graph_c0	6.72552e-09	2.89381	up
					c105098.graph_c0	0.00010125	Inf	up
					c105134.graph_c0	0.000509127	-2.24696	down
					c105140.graph_c0	0.000261711	3.52994	up
					c105149.graph_c0	2.83886e-13	Inf	up
					c105164.graph_c0	0.00341718	Inf	up
					c105178.graph_c1	0.00126156	-2.9208	down
					c105193.graph_c0	7.95806e-12	-2.45742	down
					c105206.graph_c0	4.26682e-07	Inf	up
					c105210.graph_c0	4.02375e-11	2.071	up
					c105260.graph_c0	2.81723e-08	-2.74592	down
					c105265.graph_c0	0.00151687	Inf	up
					c105298.graph_c0	8.81441e-10	-2.20909	down
					c105305.graph_c0	0.0019313	2.48125	up
					c105311.graph_c0	0.000126633	Inf	up
					c105329.graph_c0	1.99565e-16	#NAME?	down
					c105343.graph_c0	0.00868063	-2.20951	down
					c105344.graph_c0	1.53978e-45	-3.35114	down
					c105358.graph_c1	2.34987e-05	-2.97856	down
					c105385.graph_c0	3.23192e-10	Inf	up
					c105404.graph_c0	2.17427e-05	Inf	up
					c105435.graph_c0	1.56343e-34	3.04671	up
					c105460.graph_c0	0.000330639	Inf	up
					c105465.graph_c0	0.00236674	Inf	up
					c105470.graph_c1	9.07295e-70	4.21463	up
					c105476.graph_c1	0.00591513	-2.75197	down
					c105483.graph_c0	0.000188249	Inf	up
					c105495.graph_c0	4.26682e-07	Inf	up
					c105503.graph_c0	0.000255306	-2.71456	down
					c105507.graph_c0	6.24714e-05	-3.42125	down
					c105524.graph_c1	0.000424923	Inf	up
					c105530.graph_c1	7.12359e-12	-2.06883	down
					c105558.graph_c0	0.00098585	Inf	up
					c105594.graph_c0	0.00397399	2.61224	up
					c105615.graph_c0	0.000697693	-4.69328	down
					c105644.graph_c2	5.11089e-13	-3.70228	down
					c105655.graph_c0	0.000257165	2.0773	up
					c105675.graph_c0	8.57097e-05	Inf	up
					c105719.graph_c1	0.000918241	2.97209	up
					c105726.graph_c0	0.000129232	Inf	up
					c105758.graph_c0	0.000454922	#NAME?	down
					c105776.graph_c0	6.49057e-12	Inf	up
					c105783.graph_c0	0.00634615	-4.20043	down
					c105789.graph_c0	1.90264e-19	4.00888	up
					c105799.graph_c0	0.000992143	-5.02164	down
					c105805.graph_c0	6.90923e-27	-5.9061	down
					c105808.graph_c0	2.43485e-12	Inf	up
					c105821.graph_c0	2.0708e-28	-4.76689	down
					c105824.graph_c0	0.000185207	-2.29232	down
					c105844.graph_c0	6.97934e-06	2.15632	up
					c105879.graph_c0	8.32448e-05	Inf	up
					c105885.graph_c0	0.000944973	Inf	up
					c105891.graph_c0	1.95133e-07	Inf	up
					c105899.graph_c1	0.00393767	-2.07202	down
					c105918.graph_c3	2.55244e-35	-2.81762	down
					c105929.graph_c0	8.02409e-16	-4.17946	down
					c105944.graph_c0	0.000180582	-6.0022	down
					c105948.graph_c0	5.22237e-05	-4.18683	down
					c105950.graph_c0	3.4679e-14	-2.07321	down
					c105961.graph_c1	1.75745e-07	-2.04437	down
					c105965.graph_c0	3.2121e-05	-2.72064	down
					c105966.graph_c0	2.44295e-21	-2.48654	down
					c105999.graph_c0	1.76185e-25	-2.676	down
					c106002.graph_c0	8.03319e-18	3.10159	up
					c106013.graph_c0	1.19899e-06	Inf	up
					c106032.graph_c0	0.00465591	-2.11007	down
					c106043.graph_c0	6.54473e-08	-2.10103	down
					c106071.graph_c0	2.41306e-10	2.62846	up
					c106092.graph_c1	1.36815e-09	-3.08492	down
					c106106.graph_c0	1.87027e-11	2.07052	up
					c106109.graph_c0	5.85983e-08	2.52712	up
					c106123.graph_c0	9.67224e-10	Inf	up
					c106131.graph_c0	1.12416e-08	Inf	up
					c106160.graph_c0	0.00116951	Inf	up
					c106182.graph_c0	0.000222619	-3.43936	down
					c106186.graph_c0	0.00232026	#NAME?	down
					c106187.graph_c0	2.12119e-06	Inf	up
					c106190.graph_c0	1.4788e-19	2.15657	up
					c106202.graph_c0	4.04915e-11	Inf	up
					c106216.graph_c0	9.53812e-05	-2.15119	down
					c106216.graph_c1	4.56137e-09	-2.29802	down
					c106224.graph_c3	0.00892555	3.06077	up
					c106237.graph_c0	1.86677e-09	-2.08726	down
					c106239.graph_c0	0.000775719	-2.23418	down
					c106246.graph_c0	0.000241359	-3.15872	down
					c106249.graph_c0	0.000437614	Inf	up
					c106258.graph_c0	0.00572654	2.37876	up
					c106264.graph_c0	6.02395e-07	-5.58286	down
					c106265.graph_c2	9.58156e-14	3.40774	up
					c106276.graph_c0	1.50718e-05	Inf	up
					c106286.graph_c0	3.01763e-05	2.74595	up
					c106287.graph_c0	0.000233576	Inf	up
					c106300.graph_c0	6.46984e-13	-2.35979	down
					c106308.graph_c0	5.85989e-09	-3.62587	down
					c106351.graph_c0	0.000688376	-2.17698	down
					c106391.graph_c1	2.11074e-07	2.04016	up
					c106412.graph_c0	3.32066e-07	Inf	up
					c106420.graph_c0	1.24021e-06	-2.89581	down
					c106422.graph_c0	5.15403e-11	-2.18319	down
					c106426.graph_c0	1.67284e-18	Inf	up
					c106433.graph_c0	3.65925e-18	-5.15342	down
					c106450.graph_c0	3.22956e-14	-2.14145	down
					c106451.graph_c0	1.69819e-06	Inf	up
					c106471.graph_c0	4.62574e-21	-7.53448	down
					c106483.graph_c0	4.19619e-06	Inf	up
					c106500.graph_c0	2.34511e-07	Inf	up
					c106523.graph_c2	0.000203087	2.54056	up
					c106530.graph_c0	0.00010551	Inf	up
					c106540.graph_c3	5.08346e-18	-2.21116	down
					c106556.graph_c0	0.00530408	Inf	up
					c106576.graph_c0	0.00467862	-2.48536	down
					c106586.graph_c1	8.41463e-12	-3.60427	down
					c106586.graph_c3	9.72191e-11	-2.49943	down
					c106615.graph_c0	3.59085e-09	Inf	up
					c106620.graph_c0	0.00543146	2.12414	up
					c106651.graph_c0	1.75403e-05	-3.41128	down
					c106666.graph_c0	7.30324e-07	-4.60867	down
					c106673.graph_c0	3.07743e-06	-3.33307	down
					c106688.graph_c0	0.00149371	Inf	up
					c106714.graph_c0	2.81475e-10	-6.13514	down
					c106714.graph_c1	0.00775256	#NAME?	down
					c106727.graph_c0	1.15032e-60	-4.11266	down
					c106731.graph_c0	3.68388e-11	2.21588	up
					c106732.graph_c0	3.84253e-56	3.70474	up
					c106754.graph_c0	4.74502e-05	-2.27178	down
					c106758.graph_c0	2.72608e-07	2.31142	up
					c106762.graph_c0	7.61582e-10	-2.32213	down
					c106800.graph_c0	2.58038e-05	2.69599	up
					c106810.graph_c0	2.31961e-05	Inf	up
					c106827.graph_c1	0.00837112	2.3181	up
					c106830.graph_c0	6.91358e-09	Inf	up
					c106830.graph_c1	7.65953e-06	Inf	up
					c106851.graph_c1	9.11542e-13	-3.46228	down
					c106867.graph_c0	1.39608e-07	-3.3612	down
					c106873.graph_c0	0.000613617	-3.34873	down
					c106878.graph_c0	1.78908e-08	2.16795	up
					c106889.graph_c0	6.43868e-06	-2.03299	down
					c106889.graph_c1	4.28741e-10	-2.0942	down
					c106889.graph_c4	2.69296e-13	2.87198	up
					c106916.graph_c0	1.39759e-05	-3.06725	down
					c106932.graph_c1	0.0014348	2.23683	up
					c106967.graph_c0	5.46751e-06	2.43558	up
					c106985.graph_c1	1.49064e-41	-3.0932	down
					c106985.graph_c3	7.87397e-12	-4.07336	down
					c106988.graph_c0	0.000155498	Inf	up
					c106997.graph_c1	3.6707e-11	-3.22021	down
					c107020.graph_c0	9.37365e-10	-5.36906	down
					c107047.graph_c0	1.02217e-09	#NAME?	down
					c107058.graph_c0	7.52189e-06	-4.22164	down
					c107058.graph_c2	5.1832e-09	-3.93118	down
					c107092.graph_c0	0.00186196	Inf	up
					c107104.graph_c0	7.31436e-05	3.08541	up
					c107105.graph_c0	0.00448299	2.88498	up
					c107114.graph_c0	5.12482e-11	Inf	up
					c107119.graph_c0	2.6957e-13	-4.69439	down
					c107170.graph_c0	7.13294e-07	3.07836	up
					c107171.graph_c0	9.55558e-09	-2.79572	down
					c107240.graph_c0	8.92509e-05	#NAME?	down
					c107241.graph_c0	0.000127823	Inf	up
					c107247.graph_c2	2.40276e-05	5.06866	up
					c107247.graph_c4	0.000399532	4.26337	up
					c107268.graph_c0	0.00547546	-3.11912	down
					c107293.graph_c1	6.40693e-37	Inf	up
					c107325.graph_c0	0.00412276	Inf	up
					c107334.graph_c0	3.62375e-14	-2.01989	down
					c107370.graph_c0	1.24633e-44	5.40049	up
					c107383.graph_c0	6.06707e-22	2.15671	up
					c107436.graph_c1	7.0848e-07	3.86213	up
					c107437.graph_c0	2.27673e-07	Inf	up
					c107442.graph_c0	0.00374881	-2.15954	down
					c107450.graph_c0	0.0055296	-2.13848	down
					c107452.graph_c0	8.6846e-06	-2.15838	down
					c107468.graph_c0	6.33754e-43	Inf	up
					c107476.graph_c0	7.49349e-14	Inf	up
					c107497.graph_c0	3.24847e-12	Inf	up
					c107527.graph_c1	0.00412787	#NAME?	down
					c107527.graph_c4	9.90079e-07	2.74782	up
					c107573.graph_c0	0.00812839	#NAME?	down
					c107609.graph_c0	3.54403e-44	-3.1737	down
					c107613.graph_c0	1.63026e-09	Inf	up
					c107627.graph_c0	0.000538318	-2.56418	down
					c107646.graph_c1	3.56742e-09	-3.33861	down
					c107685.graph_c1	3.96122e-13	-2.85642	down
					c107688.graph_c1	5.73796e-05	-2.00568	down
					c107711.graph_c1	5.46067e-80	4.99113	up
					c107731.graph_c0	3.44601e-10	#NAME?	down
					c107781.graph_c0	2.15515e-05	2.8691	up
					c107799.graph_c0	0.000474827	2.45874	up
					c107803.graph_c0	3.06898e-07	-2.27946	down
					c107807.graph_c0	3.46396e-05	2.11791	up
					c107813.graph_c0	2.70137e-44	3.69636	up
					c107819.graph_c1	0.000368127	-2.3688	down
					c107833.graph_c0	2.92405e-47	4.23122	up
					c107871.graph_c0	0.00710997	#NAME?	down
					c107902.graph_c0	0.00233314	Inf	up
					c107902.graph_c1	3.88651e-19	Inf	up
					c107928.graph_c0	1.28642e-17	Inf	up
					c107931.graph_c1	7.06595e-10	-2.1941	down
					c107942.graph_c0	1.84413e-76	5.65053	up
					c107978.graph_c0	0.000742698	-2.54889	down
					c108003.graph_c0	3.45978e-19	-2.62561	down
					c108008.graph_c0	4.42837e-09	-5.95445	down
					c108009.graph_c0	7.29312e-08	Inf	up
					c108012.graph_c0	1.35511e-06	3.58669	up
					c108034.graph_c0	4.72992e-21	-4.04671	down
					c108036.graph_c0	4.95247e-05	-2.32525	down
					c108054.graph_c0	6.78496e-11	Inf	up
					c108057.graph_c0	0.000156765	Inf	up
					c108063.graph_c0	1.47475e-13	2.72666	up
					c108071.graph_c0	0.000720784	-2.78952	down
					c108089.graph_c1	0.00120604	Inf	up
					c108089.graph_c2	2.16774e-17	Inf	up
					c108089.graph_c3	3.06417e-07	Inf	up
					c108120.graph_c0	0.000863928	-2.23731	down
					c108134.graph_c2	0.000254938	2.10907	up
					c108136.graph_c0	5.78713e-07	-3.36355	down
					c108136.graph_c1	2.16756e-08	-3.3	down
					c108176.graph_c1	1.57388e-05	2.12935	up
					c108203.graph_c0	0.00493977	-2.66532	down
					c108242.graph_c0	1.36066e-12	Inf	up
					c108265.graph_c1	1.20256e-05	2.69778	up
					c108285.graph_c0	0.00631029	2.18277	up
					c108295.graph_c0	3.658e-15	Inf	up
					c108296.graph_c1	2.68629e-21	-4.57789	down
					c108309.graph_c0	2.15239e-11	-3.02772	down
					c108325.graph_c0	4.03201e-19	-2.18923	down
					c108368.graph_c0	0.000138914	-2.04251	down
					c108380.graph_c0	2.47998e-07	Inf	up
					c108392.graph_c1	3.69295e-11	-4.42647	down
					c108395.graph_c1	8.88953e-08	-6.83976	down
					c108401.graph_c2	0.00619503	2.95912	up
					c108433.graph_c0	2.72347e-05	Inf	up
					c108443.graph_c0	2.01174e-06	Inf	up
					c108454.graph_c0	1.06064e-05	Inf	up
					c108478.graph_c0	0.00126776	-2.99609	down
					c108529.graph_c0	7.04858e-12	-2.99512	down
					c108536.graph_c2	3.36397e-08	-2.56382	down
					c108536.graph_c4	2.79374e-09	3.20538	up
					c108546.graph_c0	3.80327e-08	Inf	up
					c108548.graph_c0	1.75879e-11	-2.08654	down
					c108580.graph_c0	7.38008e-05	Inf	up
					c108589.graph_c1	5.32633e-10	Inf	up
					c108619.graph_c0	1.40573e-12	-2.3239	down
					c108622.graph_c1	0.00092163	-2.46527	down
					c108654.graph_c0	3.52522e-07	Inf	up
					c108667.graph_c0	8.70049e-12	-2.79639	down
					c108670.graph_c0	0.000319592	3.35665	up
					c108680.graph_c0	0.000185413	2.00778	up
					c108683.graph_c1	8.36267e-21	-4.72925	down
					c108686.graph_c0	0.000834117	2.0639	up
					c108718.graph_c0	1.02676e-06	Inf	up
					c108724.graph_c0	1.07902e-18	Inf	up
					c108740.graph_c1	5.54161e-30	-2.84405	down
					c108748.graph_c0	7.75654e-94	Inf	up
					c108753.graph_c0	0.00277811	-2.33605	down
					c108754.graph_c0	4.97719e-11	2.65023	up
					c108758.graph_c0	4.16913e-22	2.4021	up
					c108765.graph_c0	2.95688e-06	-2.28158	down
					c108776.graph_c0	1.62667e-20	-3.3358	down
					c108802.graph_c2	1.29911e-05	2.36607	up
					c108813.graph_c0	7.8044e-07	-2.42099	down
					c108817.graph_c1	1.45634e-08	#NAME?	down
					c108836.graph_c0	1.99025e-08	2.41079	up
					c108843.graph_c0	5.76714e-05	Inf	up
					c108848.graph_c0	0.00290464	Inf	up
					c108853.graph_c0	2.93633e-09	Inf	up
					c108881.graph_c3	9.44027e-07	Inf	up
					c108884.graph_c0	7.58076e-38	-5.86782	down
					c108911.graph_c0	3.07558e-13	-2.13689	down
					c108916.graph_c2	0.000116994	2.30398	up
					c108916.graph_c3	0.00439879	2.41515	up
					c108919.graph_c0	1.99565e-16	Inf	up
					c108959.graph_c1	3.9435e-17	-2.38542	down
					c108962.graph_c2	5.44992e-14	-3.8987	down
					c108974.graph_c0	8.0558e-11	-2.34702	down
					c108999.graph_c0	2.54125e-60	4.89538	up
					c109004.graph_c2	7.99444e-13	-2.85635	down
					c109008.graph_c2	1.22802e-17	-3.44428	down
					c109031.graph_c0	3.48139e-25	-3.99723	down
					c109040.graph_c0	3.03596e-06	Inf	up
					c109041.graph_c0	0.000405401	2.08465	up
					c109057.graph_c2	5.97696e-17	-3.05743	down
					c109066.graph_c0	0.00263131	2.25938	up
					c109089.graph_c2	9.10563e-31	-3.32108	down
					c109090.graph_c0	1.67307e-13	Inf	up
					c109091.graph_c0	7.1128e-06	Inf	up
					c109107.graph_c0	1.09855e-12	-2.09125	down
					c109110.graph_c0	6.83329e-51	Inf	up
					c109124.graph_c0	3.12177e-11	Inf	up
					c109131.graph_c0	1.23578e-26	-4.00182	down
					c109174.graph_c0	8.02281e-11	2.18282	up
					c109200.graph_c0	4.80932e-06	Inf	up
					c109228.graph_c0	0.00148565	Inf	up
					c109231.graph_c1	0.00654312	2.74547	up
					c109234.graph_c0	8.62179e-20	-2.08866	down
					c109263.graph_c0	1.83221e-05	2.64246	up
					c109266.graph_c0	0.000278009	2.22474	up
					c109287.graph_c0	0.000288801	Inf	up
					c109322.graph_c0	1.95806e-15	-2.30652	down
					c109360.graph_c0	3.41138e-07	-4.58665	down
					c109371.graph_c0	3.02058e-06	Inf	up
					c109390.graph_c3	4.05326e-09	2.0375	up
					c109396.graph_c1	1.88689e-06	-4.8306	down
					c109397.graph_c0	2.6484e-05	2.05918	up
					c109408.graph_c0	2.38757e-05	-3.6984	down
					c109428.graph_c0	6.14977e-15	Inf	up
					c109436.graph_c0	5.78065e-13	2.18569	up
					c109437.graph_c0	1.36012e-26	Inf	up
					c109459.graph_c0	9.92754e-05	-3.41778	down
					c109470.graph_c1	4.66188e-52	4.15726	up
					c109478.graph_c0	5.61253e-05	2.21867	up
					c109487.graph_c0	2.4521e-06	Inf	up
					c109492.graph_c0	1.31834e-30	-2.76599	down
					c109511.graph_c1	1.55955e-13	3.14037	up
					c109566.graph_c0	4.28987e-06	Inf	up
					c109581.graph_c0	2.91733e-10	Inf	up
					c109615.graph_c0	1.07017e-11	-3.14812	down
					c109623.graph_c0	7.63426e-21	Inf	up
					c109627.graph_c0	0.00122291	Inf	up
					c109672.graph_c2	2.7841e-10	-2.33788	down
					c109712.graph_c1	0.00336235	2.52711	up
					c109719.graph_c0	4.18473e-09	Inf	up
					c109732.graph_c0	0.00930055	2.21725	up
					c109738.graph_c1	5.97174e-05	2.73826	up
					c109741.graph_c2	7.84042e-09	-6.04002	down
					c109752.graph_c0	4.8178e-17	2.12537	up
					c109757.graph_c0	0.00959377	#NAME?	down
					c109757.graph_c3	2.91908e-29	-2.58123	down
					c109765.graph_c0	1.89613e-08	2.13472	up
					c109783.graph_c0	0.00202612	Inf	up
					c109804.graph_c0	0.000127823	-2.09426	down
					c109891.graph_c3	0.00787897	5.06598	up
					c109895.graph_c0	0.000127258	2.47891	up
					c109899.graph_c1	6.16184e-19	-2.83455	down
					c109902.graph_c0	1.7061e-05	2.95497	up
					c109922.graph_c0	3.45079e-13	#NAME?	down
					c109922.graph_c1	2.19272e-94	#NAME?	down
					c109925.graph_c0	0.00033795	Inf	up
					c109931.graph_c1	0.000700463	2.81459	up
					c109932.graph_c0	1.17191e-22	2.68003	up
					c109958.graph_c0	2.27367e-11	-3.57612	down
					c109977.graph_c0	1.93264e-06	-2.35448	down
					c109979.graph_c2	0.000339087	Inf	up
					c109981.graph_c0	2.79469e-08	Inf	up
					c109987.graph_c0	7.64138e-32	Inf	up
					c109989.graph_c0	0.0037952	2.31433	up
					c110024.graph_c0	0.00746901	4.00666	up
					c110047.graph_c0	0.000123354	2.11743	up
					c110052.graph_c0	2.29481e-08	Inf	up
					c110079.graph_c0	0.000231169	Inf	up
					c110083.graph_c0	5.45831e-21	-2.24303	down
					c110095.graph_c1	0.00255262	-3.68392	down
					c110099.graph_c0	2.59225e-08	Inf	up
					c110103.graph_c0	2.59969e-07	Inf	up
					c110104.graph_c0	3.3634e-15	2.19314	up
					c110136.graph_c0	1.86658e-05	Inf	up
					c110144.graph_c0	0.000300826	2.10417	up
					c110150.graph_c0	8.41392e-09	#NAME?	down
					c110152.graph_c0	0.00255308	-2.41278	down
					c110153.graph_c0	0.0020477	3.31335	up
					c110157.graph_c0	2.45096e-06	Inf	up
					c110171.graph_c0	0.000791099	2.53352	up
					c110191.graph_c0	4.07114e-05	-3.54056	down
					c110225.graph_c0	8.54851e-13	Inf	up
					c110234.graph_c0	1.26993e-27	-2.53897	down
					c110251.graph_c0	4.1768e-06	-6.44577	down
					c110252.graph_c0	2.9667e-09	Inf	up
					c110300.graph_c0	9.35629e-14	-5.21179	down
					c110306.graph_c1	0.000528796	2.59716	up
					c110316.graph_c0	8.45052e-15	2.59976	up
					c110345.graph_c0	8.76866e-09	3.77023	up
					c110365.graph_c0	7.65453e-25	-2.36522	down
					c110407.graph_c2	1.31296e-06	-2.22569	down
					c110462.graph_c0	2.31173e-05	-2.1637	down
					c110464.graph_c1	3.9014e-19	-3.19162	down
					c110482.graph_c1	4.33822e-10	Inf	up
					c110482.graph_c2	8.81807e-05	Inf	up
					c110506.graph_c0	3.05975e-17	-4.07031	down
					c110547.graph_c0	0.00431262	-2.10864	down
					c110562.graph_c0	2.71221e-08	-3.91472	down
					c110563.graph_c0	1.19289e-15	#NAME?	down
					c110606.graph_c0	4.33527e-25	-2.98105	down
					c110621.graph_c0	0.00051226	2.8097	up
					c110634.graph_c0	2.74416e-09	-4.51108	down
					c110655.graph_c0	3.23012e-05	Inf	up
					c110699.graph_c1	5.81518e-08	-2.01447	down
					c110705.graph_c1	0.00132054	2.33885	up
					c110708.graph_c1	5.13985e-08	Inf	up
					c110727.graph_c0	0.00153044	Inf	up
					c110731.graph_c0	0.000169438	2.42931	up
					c110742.graph_c0	5.76346e-12	Inf	up
					c110744.graph_c1	9.54612e-08	-4.81856	down
					c110753.graph_c0	6.66181e-22	Inf	up
					c110758.graph_c0	4.79671e-06	Inf	up
					c110762.graph_c0	1.64911e-09	2.05175	up
					c110770.graph_c0	8.25191e-13	Inf	up
					c110774.graph_c1	7.5111e-22	-2.21843	down
					c110783.graph_c0	0.00242183	-2.30281	down
					c110786.graph_c1	2.29253e-23	-2.45254	down
					c110793.graph_c0	7.31193e-11	Inf	up
					c110802.graph_c0	9.98503e-23	2.27785	up
					c110806.graph_c0	6.25112e-13	-2.81528	down
					c110840.graph_c0	7.66167e-08	2.3922	up
					c110843.graph_c0	3.85185e-05	-2.27518	down
					c110851.graph_c0	5.36013e-10	Inf	up
					c110858.graph_c0	3.50915e-22	2.32698	up
					c110860.graph_c0	1.13771e-11	Inf	up
					c110889.graph_c1	1.56449e-12	-2.41574	down
					c110900.graph_c0	0.00141404	-2.42548	down
					c110903.graph_c0	9.90826e-10	Inf	up
					c110904.graph_c1	0.00302123	-2.25174	down
					c110922.graph_c0	4.07318e-06	Inf	up
					c110956.graph_c0	0.000314874	2.03675	up
					c110984.graph_c0	0.00449008	-3.5757	down
					c111010.graph_c0	1.12158e-13	Inf	up
					c111028.graph_c0	0.000356257	Inf	up
					c111033.graph_c1	5.76386e-14	#NAME?	down
					c111041.graph_c0	1.73545e-06	-2.99703	down
					c111053.graph_c0	7.36706e-05	Inf	up
					c111058.graph_c0	4.22605e-22	2.1881	up
					c111062.graph_c2	2.07915e-05	#NAME?	down
					c111102.graph_c0	3.41289e-17	Inf	up
					c111105.graph_c1	4.07167e-09	-2.39696	down
					c111114.graph_c0	0.000154655	Inf	up
					c111118.graph_c0	3.21306e-08	Inf	up
					c111124.graph_c0	2.67037e-11	-2.32836	down
					c111126.graph_c0	8.59552e-08	-2.1297	down
					c111126.graph_c1	0.000278638	-2.06076	down
					c111138.graph_c0	5.32317e-05	3.30603	up
					c111139.graph_c0	5.53926e-07	Inf	up
					c111164.graph_c3	3.4375e-25	-2.76862	down
					c111177.graph_c0	0.00545013	2.99151	up
					c111185.graph_c0	2.95885e-07	Inf	up
					c111191.graph_c0	1.40233e-25	2.41485	up
					c111198.graph_c1	0.00470393	-3.9118	down
					c111201.graph_c0	2.89703e-15	-2.05879	down
					c111216.graph_c0	7.91342e-16	-3.44628	down
					c111239.graph_c1	2.37767e-28	-2.59047	down
					c111241.graph_c0	7.63744e-05	-3.49792	down
					c111256.graph_c0	2.32165e-17	-2.25142	down
					c111258.graph_c0	0.000125044	#NAME?	down
					c111259.graph_c0	1.03706e-08	Inf	up
					c111278.graph_c0	2.67895e-26	-2.90481	down
					c111281.graph_c3	0.00979069	-3.53837	down
					c111302.graph_c0	0.0038232	3.94181	up
					c111318.graph_c4	0.0039058	#NAME?	down
					c111338.graph_c0	3.42246e-11	Inf	up
					c111352.graph_c0	0.00313173	-4.23171	down
					c111369.graph_c4	2.23531e-07	-3.02866	down
					c111371.graph_c0	2.65013e-21	2.75817	up
					c111383.graph_c0	7.37549e-20	3.10168	up
					c111388.graph_c0	1.2517e-11	Inf	up
					c111394.graph_c1	3.90156e-24	-2.62088	down
					c111395.graph_c0	5.63526e-06	-3.95616	down
					c111404.graph_c0	2.54067e-13	2.54003	up
					c111412.graph_c0	0.00501749	2.54559	up
					c111415.graph_c0	8.28135e-10	Inf	up
					c111415.graph_c1	4.58304e-08	Inf	up
					c111433.graph_c0	8.13741e-05	Inf	up
					c111452.graph_c1	4.361e-15	2.05607	up
					c111458.graph_c1	2.23474e-21	-3.04595	down
					c111482.graph_c0	3.60168e-13	-2.81	down
					c111485.graph_c0	4.06393e-13	-2.16733	down
					c111494.graph_c0	2.08203e-11	#NAME?	down
					c111502.graph_c3	8.86396e-16	-2.44635	down
					c111523.graph_c2	0.00681174	Inf	up
					c111534.graph_c0	4.40305e-20	-2.48871	down
					c111570.graph_c0	2.18837e-15	-3.28575	down
					c111586.graph_c0	6.98183e-05	2.02815	up
					c111588.graph_c0	6.69228e-12	Inf	up
					c111610.graph_c0	1.0499e-05	Inf	up
					c111629.graph_c0	6.70451e-07	-2.02242	down
					c111670.graph_c0	1.35105e-06	-2.8551	down
					c111676.graph_c0	2.08571e-05	3.22561	up
					c111679.graph_c0	5.75725e-10	-4.98672	down
					c111689.graph_c0	2.80204e-16	2.0163	up
					c111725.graph_c1	4.67065e-07	Inf	up
					c111733.graph_c0	3.45067e-11	3.26241	up
					c111735.graph_c0	1.2164e-11	Inf	up
					c111738.graph_c0	8.3963e-06	Inf	up
					c111745.graph_c0	2.38027e-06	Inf	up
					c111745.graph_c1	5.47879e-22	Inf	up
					c111745.graph_c2	2.28243e-11	Inf	up
					c111745.graph_c3	0.00533952	Inf	up
					c111751.graph_c0	8.51001e-22	-2.16549	down
					c111752.graph_c1	1.71307e-09	-2.30306	down
					c111762.graph_c0	1.15807e-35	Inf	up
					c111762.graph_c1	0.00187038	Inf	up
					c111762.graph_c2	6.28126e-06	Inf	up
					c111771.graph_c0	1.40348e-07	2.72686	up
					c111787.graph_c0	1.00396e-16	2.66542	up
					c111792.graph_c0	2.23526e-08	Inf	up
					c111796.graph_c0	3.93808e-11	Inf	up
					c111808.graph_c0	3.72351e-23	2.23195	up
					c111844.graph_c0	1.36557e-09	#NAME?	down
					c111856.graph_c0	6.14369e-10	Inf	up
					c111873.graph_c0	0.00670246	Inf	up
					c111876.graph_c0	3.18817e-09	Inf	up
					c111909.graph_c0	2.07585e-05	-2.71848	down
					c111917.graph_c0	3.12906e-18	-3.39856	down
					c111922.graph_c0	2.05719e-28	-3.16636	down
					c111942.graph_c0	2.37324e-06	2.63275	up
					c111946.graph_c0	2.85671e-38	Inf	up
					c111966.graph_c0	2.0283e-25	-2.33479	down
					c111967.graph_c0	0.000283907	2.29506	up
					c111970.graph_c0	2.75835e-16	-2.01053	down
					c111972.graph_c0	0.0081118	3.17325	up
					c111974.graph_c0	4.03992e-07	Inf	up
					c111974.graph_c1	0.000994219	Inf	up
					c111979.graph_c0	1.99671e-12	Inf	up
					c111985.graph_c0	0.000252365	-2.17764	down
					c112001.graph_c0	0.00516644	-2.18988	down
					c112004.graph_c0	0.00493977	Inf	up
					c112013.graph_c0	2.23812e-13	-3.18707	down
					c112013.graph_c1	0.000511583	5.0578	up
					c112037.graph_c0	0.000170515	-2.12333	down
					c112050.graph_c0	1.8779e-09	Inf	up
					c112050.graph_c1	1.735e-34	5.81907	up
					c112060.graph_c0	5.15658e-05	2.3328	up
					c112066.graph_c2	7.85434e-28	-3.29094	down
					c112094.graph_c0	2.58917e-09	-2.04989	down
					c112108.graph_c0	0.00286901	Inf	up
					c112148.graph_c0	0.000436094	4.67761	up
					c112194.graph_c1	1.91296e-22	-3.42865	down
					c112218.graph_c0	3.08358e-21	-4.08144	down
					c112230.graph_c0	1.01154e-47	-5.31326	down
					c112231.graph_c0	8.44824e-06	2.3261	up
					c112255.graph_c0	2.83059e-15	-3.41689	down
					c112270.graph_c0	5.15934e-21	Inf	up
					c112274.graph_c1	5.60375e-05	2.16915	up
					c112281.graph_c0	0.00168195	4.14796	up
					c112300.graph_c0	5.49581e-05	-4.81883	down
					c112302.graph_c0	0.00606314	-2.70482	down
					c112304.graph_c0	3.2743e-05	-2.2682	down
					c112310.graph_c0	0.000501432	3.81121	up
					c112327.graph_c0	6.26173e-09	-2.06125	down
					c112360.graph_c0	0.000509462	-3.73532	down
					c112380.graph_c0	2.93724e-08	-2.23356	down
					c112381.graph_c0	2.63311e-15	2.03802	up
					c112381.graph_c2	0.00910236	2.94914	up
					c112383.graph_c0	1.87005e-28	-3.25723	down
					c112421.graph_c0	2.58727e-09	Inf	up
					c112492.graph_c0	0.00150123	3.52337	up
					c112505.graph_c1	8.29081e-52	-4.21165	down
					c112518.graph_c0	2.82428e-09	3.80875	up
					c112523.graph_c0	2.57448e-07	Inf	up
					c112536.graph_c0	1.50544e-22	-3.37975	down
					c112547.graph_c0	5.36162e-12	-2.08567	down
					c112556.graph_c0	0.000114796	3.19269	up
					c112568.graph_c0	4.6946e-06	#NAME?	down
					c112611.graph_c0	1.69168e-12	-2.90077	down
					c112616.graph_c0	2.91851e-05	2.2915	up
					c112618.graph_c0	2.79276e-10	Inf	up
					c112644.graph_c1	4.31438e-05	2.09568	up
					c112647.graph_c0	2.46991e-06	Inf	up
					c112649.graph_c0	8.74395e-11	Inf	up
					c112660.graph_c1	4.35294e-106	#NAME?	down
					c112660.graph_c2	1.40293e-131	#NAME?	down
					c112660.graph_c3	3.96868e-20	-6.33442	down
					c112663.graph_c0	1.68174e-61	3.93023	up
					c112727.graph_c0	0.00609583	-3.31191	down
					c112729.graph_c0	1.10733e-07	-2.51422	down
					c112742.graph_c0	9.19657e-17	-3.49465	down
					c112762.graph_c0	0.00214783	2.21886	up
					c112767.graph_c0	1.38965e-29	Inf	up
					c112783.graph_c0	8.93669e-06	Inf	up
					c112793.graph_c1	1.12441e-07	-3.99079	down
					c112808.graph_c0	1.38437e-23	3.47636	up
					c112809.graph_c2	0.000732809	-2.0667	down
					c112812.graph_c0	1.3404e-08	Inf	up
					c112814.graph_c0	5.86267e-08	Inf	up
					c112819.graph_c0	0.000976336	#NAME?	down
					c112819.graph_c3	2.64741e-43	#NAME?	down
					c112819.graph_c4	1.32514e-51	-9.93002	down
					c112887.graph_c0	2.04579e-05	-2.18583	down
					c112888.graph_c0	7.27317e-24	Inf	up
					c112893.graph_c1	0.00916082	2.72775	up
					c112908.graph_c0	0.000296815	5.64794	up
					c112910.graph_c0	0.000755965	2.09911	up
					c112911.graph_c2	5.35843e-61	-4.54311	down
					c112912.graph_c0	3.06938e-25	-2.73625	down
					c112917.graph_c0	0.00124137	2.41088	up
					c112919.graph_c0	2.0949e-19	Inf	up
					c112925.graph_c1	7.74896e-56	-3.83395	down
					c112925.graph_c4	2.4102e-15	-4.10976	down
					c112958.graph_c2	1.36082e-05	2.92583	up
					c112970.graph_c0	4.68205e-18	2.09552	up
					c113044.graph_c1	9.73422e-15	-2.48005	down
					c113057.graph_c2	0.00287711	3.3275	up
					c113074.graph_c0	1.61436e-08	Inf	up
					c113077.graph_c3	2.20277e-09	-3.03268	down
					c113079.graph_c0	0.00546657	-2.04092	down
					c113099.graph_c0	0.00307971	-3.57063	down
					c113100.graph_c0	0.007179	#NAME?	down
					c113109.graph_c0	2.40175e-25	3.35152	up
					c113124.graph_c0	0.00255459	3.07819	up
					c113135.graph_c0	1.53176e-05	3.53184	up
					c113137.graph_c0	3.44505e-06	Inf	up
					c113149.graph_c0	5.08442e-09	-2.88935	down
					c113160.graph_c0	0.00040629	Inf	up
					c113173.graph_c0	1.63705e-25	2.36092	up
					c113189.graph_c0	1.097e-12	-2.20068	down
					c113226.graph_c0	4.41809e-06	2.09098	up
					c113239.graph_c0	5.74285e-05	-3.02315	down
					c113245.graph_c0	7.53428e-12	2.38325	up
					c113249.graph_c0	4.59694e-46	-3.4875	down
					c113250.graph_c0	7.60411e-40	2.96279	up
					c113255.graph_c0	3.36435e-55	-3.63057	down
					c113282.graph_c0	0.00382031	3.20597	up
					c113285.graph_c0	0.00417307	2.32066	up
					c113289.graph_c0	2.79815e-11	-7.28624	down
					c113314.graph_c0	8.08166e-07	-3.11301	down
					c113327.graph_c0	7.72262e-12	Inf	up
					c113341.graph_c0	1.19116e-05	-3.13179	down
					c113360.graph_c0	1.16082e-26	Inf	up
					c113385.graph_c0	1.18802e-15	-2.08329	down
					c113404.graph_c1	2.4682e-17	-4.64817	down
					c113405.graph_c0	5.39049e-21	5.33383	up
					c113416.graph_c0	0.00153672	Inf	up
					c113430.graph_c0	0.00163772	-2.65188	down
					c113457.graph_c0	4.10206e-16	-3.05799	down
					c113458.graph_c0	2.26265e-05	-2.37593	down
					c113462.graph_c0	1.76674e-11	Inf	up
					c113466.graph_c2	1.36932e-40	-3.56977	down
					c113523.graph_c2	0.000135262	4.78899	up
					c113526.graph_c0	0.000465918	-3.76483	down
					c113527.graph_c0	3.81858e-08	-2.99092	down
					c113529.graph_c1	1.55459e-19	2.395	up
					c113540.graph_c1	4.34265e-16	-2.06316	down
					c113546.graph_c0	0.00189438	2.23329	up
					c113582.graph_c0	6.6697e-32	-2.68125	down
					c113595.graph_c0	6.33474e-06	Inf	up
					c113605.graph_c1	5.96e-06	#NAME?	down
					c113607.graph_c0	3.20468e-20	-3.18878	down
					c113608.graph_c0	4.04671e-05	#NAME?	down
					c113620.graph_c0	3.68216e-05	2.79085	up
					c113649.graph_c0	2.82319e-16	Inf	up
					c113663.graph_c0	0.000239835	-2.35807	down
					c113668.graph_c0	1.38951e-106	5.76015	up
					c113681.graph_c1	2.94168e-13	Inf	up
					c113689.graph_c0	6.94156e-07	Inf	up
					c113693.graph_c0	7.56167e-05	-2.66545	down
					c113712.graph_c0	9.00373e-22	-2.5465	down
					c113712.graph_c1	1.02813e-34	-3.05546	down
					c113712.graph_c2	5.96154e-15	4.5168	up
					c113720.graph_c0	0.00212739	#NAME?	down
					c113737.graph_c0	0.000105072	2.4228	up
					c113764.graph_c0	0.00305478	3.33899	up
					c113786.graph_c0	6.82791e-12	Inf	up
					c113788.graph_c0	2.20964e-06	-3.75444	down
					c113803.graph_c1	8.24605e-17	-2.275	down
					c113821.graph_c0	8.26761e-09	-2.56749	down
					c113847.graph_c0	0.000122984	2.43078	up
					c113852.graph_c0	3.14786e-08	Inf	up
					c113866.graph_c0	2.16774e-17	-2.92548	down
					c113871.graph_c0	4.66077e-05	-2.4877	down
					c113899.graph_c0	3.74985e-10	-3.03957	down
					c113907.graph_c2	2.45727e-07	-2.09645	down
					c113917.graph_c0	5.70467e-33	#NAME?	down
					c113917.graph_c1	0.000440329	#NAME?	down
					c113946.graph_c0	5.11445e-07	2.53064	up
					c113959.graph_c0	6.92648e-07	Inf	up
					c113964.graph_c0	2.44577e-46	-3.28414	down
					c113992.graph_c0	1.78931e-07	Inf	up
					c114003.graph_c0	6.54598e-09	-2.58203	down
					c114010.graph_c2	9.12586e-05	Inf	up
					c114024.graph_c0	0.00634019	-3.87884	down
					c114024.graph_c1	3.55947e-22	-3.58436	down
					c114062.graph_c2	6.90588e-25	2.32426	up
					c114083.graph_c0	1.67284e-18	-2.90882	down
					c114086.graph_c0	3.57846e-39	#NAME?	down
					c114117.graph_c0	7.9488e-10	-3.17177	down
					c114119.graph_c0	3.46396e-05	Inf	up
					c114145.graph_c0	0.0062171	-3.11914	down
					c114163.graph_c0	1.90256e-05	4.38833	up
					c114175.graph_c1	5.09916e-06	-3.72721	down
					c114175.graph_c2	4.87975e-06	-5.19256	down
					c114188.graph_c1	0.00729874	2.85725	up
					c114228.graph_c0	7.34208e-27	-2.74511	down
					c114232.graph_c0	0.00611387	-2.0087	down
					c114236.graph_c0	2.35029e-07	2.14511	up
					c114251.graph_c0	9.34536e-06	-2.37352	down
					c114260.graph_c0	0.00440647	2.05293	up
					c114286.graph_c0	1.73559e-19	Inf	up
					c114314.graph_c0	7.26106e-17	-2.62681	down
					c114335.graph_c0	2.76548e-05	-2.32543	down
					c114344.graph_c0	5.27784e-23	-2.36968	down
					c114352.graph_c0	0.00174893	3.3125	up
					c114360.graph_c0	4.81028e-09	-2.71638	down
					c114360.graph_c1	2.17971e-10	-2.45382	down
					c114367.graph_c0	0.00369489	-2.24076	down
					c114388.graph_c0	7.12533e-07	Inf	up
					c114434.graph_c1	1.99671e-06	-2.30038	down
					c114447.graph_c0	1.20808e-22	Inf	up
					c114470.graph_c0	7.55939e-14	-2.34393	down
					c114479.graph_c0	3.17578e-05	3.31321	up
					c114514.graph_c1	0.000121368	-2.00632	down
					c114538.graph_c0	0.00109166	-3.04165	down
					c114540.graph_c0	6.51447e-46	3.33912	up
					c114564.graph_c0	0.00602758	Inf	up
					c114571.graph_c1	2.36436e-06	Inf	up
					c114572.graph_c0	1.73293e-10	Inf	up
					c114605.graph_c0	8.78245e-22	2.1536	up
					c114611.graph_c1	4.35627e-12	Inf	up
					c114618.graph_c0	3.05922e-07	-2.27127	down
					c114619.graph_c0	1.19144e-14	-2.54435	down
					c114624.graph_c1	8.69953e-11	-3.38752	down
					c114631.graph_c0	4.96869e-50	3.83449	up
					c114647.graph_c0	2.75972e-95	7.68904	up
					c114672.graph_c1	1.98527e-06	2.14758	up
					c114684.graph_c0	5.61468e-11	Inf	up
					c114700.graph_c0	2.20725e-06	2.48874	up
					c114736.graph_c0	4.59717e-06	2.0047	up
					c114763.graph_c0	3.22956e-14	Inf	up
					c114779.graph_c0	5.9822e-08	Inf	up
					c114785.graph_c0	2.17449e-12	2.79902	up
					c114808.graph_c2	0.00720989	-2.15712	down
					c114815.graph_c0	0.00954715	2.0255	up
					c114824.graph_c0	1.34967e-09	Inf	up
					c114848.graph_c0	1.24731e-12	3.89511	up
					c114857.graph_c1	0.00386327	5.20352	up
					c114868.graph_c0	0.000759349	3.61598	up
					c114883.graph_c0	1.78496e-18	2.81196	up
					c114886.graph_c0	9.41972e-13	Inf	up
					c114911.graph_c0	1.50961e-05	3.70206	up
					c114938.graph_c0	2.25219e-47	-3.41099	down
					c114943.graph_c0	8.07649e-06	-2.36654	down
					c114945.graph_c0	1.45173e-10	-4.25084	down
					c114949.graph_c0	6.50775e-21	2.35024	up
					c114965.graph_c0	1.03646e-58	Inf	up
					c114981.graph_c0	0.00124364	3.03983	up
					c114988.graph_c0	8.23224e-08	Inf	up
					c114992.graph_c0	1.06914e-09	-2.29365	down
					c115002.graph_c0	0.00508575	-2.69722	down
					c115019.graph_c0	2.33525e-17	Inf	up
					c115032.graph_c0	3.74237e-09	2.68371	up
					c115079.graph_c0	0.000305958	2.47397	up
					c115084.graph_c0	5.76097e-15	-3.19101	down
					c115086.graph_c0	2.59508e-11	Inf	up
					c115086.graph_c1	6.97934e-06	Inf	up
					c115086.graph_c2	1.19106e-20	Inf	up
					c115087.graph_c0	0.00835678	2.06088	up
					c115096.graph_c2	0.00762564	2.62259	up
					c115102.graph_c1	5.41324e-10	2.85865	up
					c115105.graph_c0	5.63299e-24	-2.3036	down
					c115131.graph_c0	2.20725e-06	-7.75282	down
					c115152.graph_c0	1.81927e-20	-4.04855	down
					c115152.graph_c1	1.89726e-10	-4.44153	down
					c115174.graph_c0	1.6974e-06	-2.2599	down
					c115194.graph_c1	3.32313e-21	-2.16941	down
					c115205.graph_c0	2.27812e-06	-2.48906	down
					c115223.graph_c0	3.58615e-08	-2.97146	down
					c115225.graph_c2	2.85055e-27	3.62075	up
					c115233.graph_c0	0.000239215	Inf	up
					c115233.graph_c1	1.59801e-47	Inf	up
					c115234.graph_c0	1.1468e-05	-5.17145	down
					c115244.graph_c0	6.15126e-09	-2.10777	down
					c115270.graph_c0	4.25815e-06	-2.1013	down
					c115275.graph_c0	3.09055e-14	-2.73024	down
					c115277.graph_c0	9.8919e-08	-2.23785	down
					c115296.graph_c0	5.17664e-09	-4.11266	down
					c115304.graph_c0	2.36056e-06	Inf	up
					c115312.graph_c0	4.88356e-05	3.56788	up
					c115319.graph_c0	1.95598e-05	Inf	up
					c115335.graph_c1	0.00345055	2.58987	up
					c115351.graph_c0	0.00615555	-3.85213	down
					c115358.graph_c0	7.6394e-15	2.21741	up
					c115359.graph_c0	7.56249e-75	Inf	up
					c115367.graph_c0	7.2281e-07	-3.34622	down
					c115369.graph_c0	0.000809121	-3.36634	down
					c115389.graph_c0	7.19199e-18	-2.12731	down
					c115419.graph_c0	4.87064e-20	2.10071	up
					c115424.graph_c0	1.81813e-13	Inf	up
					c115434.graph_c0	0.00764685	-2.46339	down
					c115450.graph_c0	0.000214998	2.86839	up
					c115471.graph_c0	7.58018e-13	2.04135	up
					c115485.graph_c0	0.00362575	-2.07307	down
					c115574.graph_c0	8.70898e-08	Inf	up
					c115587.graph_c0	1.2592e-129	Inf	up
					c115612.graph_c2	0.000318875	2.47175	up
					c115621.graph_c1	1.20464e-23	-2.34474	down
					c115636.graph_c0	1.71304e-12	-2.38285	down
					c115643.graph_c0	0.00494233	-2.62693	down
					c115678.graph_c0	7.21512e-19	2.17783	up
					c115687.graph_c0	5.28459e-27	4.30268	up
					c115688.graph_c0	1.72301e-06	Inf	up
					c115709.graph_c0	1.79278e-10	2.21297	up
					c115718.graph_c0	9.0369e-21	-2.30171	down
					c115734.graph_c0	4.7299e-06	-5.44384	down
					c115828.graph_c0	3.56008e-23	-2.60954	down
					c115841.graph_c0	0.000369246	-3.275	down
					c115858.graph_c3	0.00260645	3.6236	up
					c115865.graph_c0	1.40002e-11	4.21524	up
					c115874.graph_c0	1.59497e-10	2.81478	up
					c115875.graph_c0	1.49409e-06	Inf	up
					c115898.graph_c0	9.1277e-05	-2.49653	down
					c115903.graph_c1	6.72065e-07	-6.67303	down
					c115917.graph_c1	1.16885e-12	-3.64356	down
					c115934.graph_c0	4.49951e-09	-2.16471	down
					c115947.graph_c1	1.69498e-17	-2.59981	down
					c115965.graph_c0	1.26075e-07	-2.25019	down
					c115975.graph_c1	9.41972e-13	2.15993	up
					c115979.graph_c0	8.88972e-12	Inf	up
					c116005.graph_c0	2.61278e-27	-3.01923	down
					c116031.graph_c0	1.44205e-20	Inf	up
					c116034.graph_c0	4.95018e-72	6.28595	up
					c116038.graph_c0	1.99146e-07	-3.24439	down
					c116040.graph_c0	3.52369e-11	Inf	up
					c116040.graph_c1	1.3679e-08	Inf	up
					c116045.graph_c0	8.24644e-17	-2.00815	down
					c116105.graph_c0	0.00306657	2.74458	up
					c116120.graph_c1	1.327e-11	-4.04629	down
					c116120.graph_c2	1.49287e-15	-4.14384	down
					c116123.graph_c1	0.00342442	6.07941	up
					c116129.graph_c0	2.21674e-18	-2.65758	down
					c116137.graph_c0	1.63778e-06	2.80143	up
					c116141.graph_c0	1.08403e-26	-7.04621	down
					c116147.graph_c0	1.03305e-16	2.14162	up
					c116156.graph_c0	2.54475e-16	2.41181	up
					c116162.graph_c1	3.75835e-15	Inf	up
					c116194.graph_c1	4.76349e-21	-3.23658	down
					c116209.graph_c0	2.23292e-33	-3.53073	down
					c116212.graph_c1	6.49375e-26	2.52645	up
					c116213.graph_c0	7.33981e-29	-4.1331	down
					c116246.graph_c2	1.02686e-10	-2.39415	down
					c116266.graph_c0	1.12263e-08	-2.39459	down
					c116282.graph_c0	2.4608e-22	-2.19039	down
					c116296.graph_c0	8.42577e-14	-2.26657	down
					c116309.graph_c0	4.0587e-11	Inf	up
					c116358.graph_c0	0.00306034	-3.66414	down
					c116393.graph_c0	2.39303e-30	-2.71049	down
					c116409.graph_c0	0.00110558	-2.93282	down
					c116459.graph_c0	1.94072e-20	-2.1717	down
					c116467.graph_c2	3.72103e-07	-4.27735	down
					c116468.graph_c0	6.36355e-10	Inf	up
					c116469.graph_c0	4.99026e-14	Inf	up
					c116483.graph_c0	1.41624e-15	-2.39682	down
					c116494.graph_c0	1.12156e-11	-2.70949	down
					c116512.graph_c1	1.48154e-21	-2.23932	down
					c116531.graph_c1	0.0030055	-2.4857	down
					c116536.graph_c0	1.81885e-07	-3.27028	down
					c116538.graph_c0	5.90326e-08	-2.69644	down
					c116563.graph_c3	3.11421e-07	-4.0293	down
					c116567.graph_c0	2.41643e-08	Inf	up
					c116578.graph_c2	2.88616e-38	3.43702	up
					c116582.graph_c0	9.46418e-12	3.0451	up
					c116618.graph_c0	5.15837e-17	Inf	up
					c116621.graph_c0	7.01155e-15	Inf	up
					c116625.graph_c2	1.35885e-06	2.7291	up
					c116651.graph_c0	3.90198e-11	Inf	up
					c116668.graph_c1	3.20977e-26	-2.7634	down
					c116691.graph_c0	4.25193e-06	Inf	up
					c116691.graph_c2	1.83139e-15	Inf	up
					c116693.graph_c0	2.8497e-12	Inf	up
					c116702.graph_c0	0.000135148	-3.11873	down
					c116706.graph_c0	2.70626e-19	Inf	up
					c116734.graph_c0	1.2017e-14	2.04517	up
					c116738.graph_c2	4.03201e-19	2.7936	up
					c116743.graph_c0	6.64125e-24	Inf	up
					c116749.graph_c2	0.00911672	-4.19463	down
					c116762.graph_c0	8.06486e-07	2.73636	up
					c116763.graph_c0	2.09696e-11	-3.81497	down
					c116776.graph_c0	2.78275e-10	Inf	up
					c116778.graph_c1	2.96316e-25	-7.22669	down
					c116783.graph_c0	5.34885e-10	-2.09516	down
					c116789.graph_c0	8.9488e-08	#NAME?	down
					c116789.graph_c2	5.07315e-09	-5.40467	down
					c116802.graph_c2	6.37e-08	#NAME?	down
					c116802.graph_c3	3.4665e-32	#NAME?	down
					c116849.graph_c0	7.2245e-19	-2.23301	down
					c116943.graph_c0	9.90798e-06	2.75248	up
					c116947.graph_c1	6.94595e-10	-2.37312	down
					c116949.graph_c1	7.55575e-22	2.55543	up
					c116975.graph_c0	1.41192e-21	2.55445	up
					c116983.graph_c0	8.6766e-12	4.90495	up
					c116987.graph_c1	1.8977e-13	-2.70662	down
					c116996.graph_c0	3.856e-25	-2.33087	down
					c116998.graph_c0	5.97161e-16	3.72155	up
					c117040.graph_c0	0.00124851	-2.82139	down
					c117045.graph_c0	0.000235763	-2.54564	down
					c117055.graph_c0	3.72192e-09	Inf	up
					c117090.graph_c1	2.47711e-27	2.45389	up
					c117106.graph_c1	0.000100472	-2.82918	down
					c117115.graph_c0	2.17548e-06	-2.3038	down
					c117125.graph_c1	8.72643e-12	-2.85217	down
					c117143.graph_c0	1.15735e-11	-4.88371	down
					c117160.graph_c0	6.1015e-10	-2.90327	down
					c117189.graph_c0	2.83514e-38	-8.3952	down
					c117191.graph_c0	2.54739e-12	3.12832	up
					c117201.graph_c0	7.9942e-23	Inf	up
					c117207.graph_c0	2.46364e-05	2.48979	up
					c117249.graph_c0	9.76022e-13	Inf	up
					c117249.graph_c1	2.7772e-05	Inf	up
					c117263.graph_c0	2.96012e-35	Inf	up
					c117286.graph_c0	0.0018179	2.0835	up
					c117297.graph_c0	1.59295e-20	-2.62145	down
					c117312.graph_c1	0.00232026	-2.11398	down
					c117327.graph_c2	1.27381e-07	-2.50645	down
					c117329.graph_c1	6.79594e-37	2.96034	up
					c117336.graph_c0	2.16409e-09	-2.38901	down
					c117346.graph_c0	0.000605991	2.87783	up
					c117351.graph_c0	1.36069e-20	-2.28764	down
					c117356.graph_c1	7.71672e-05	-4.58299	down
					c117374.graph_c0	4.01517e-19	3.23872	up
					c117387.graph_c0	5.76097e-15	-3.49238	down
					c117387.graph_c1	2.68089e-16	2.04954	up
					c117412.graph_c0	7.39562e-16	3.60964	up
					c117425.graph_c1	2.64227e-09	2.15839	up
					c117433.graph_c0	2.93313e-05	-2.47184	down
					c117437.graph_c0	4.03336e-11	-2.67931	down
					c117437.graph_c1	3.86968e-20	-2.34406	down
					c117438.graph_c0	1.01938e-31	-3.07944	down
					c117447.graph_c0	1.16797e-05	-3.18893	down
					c117463.graph_c0	0.00292707	2.04568	up
					c117463.graph_c1	0.00156505	2.22611	up
					c117465.graph_c0	1.3544e-07	2.03273	up
					c117466.graph_c0	1.24859e-10	-4.36888	down
					c117500.graph_c0	4.05875e-21	-2.20388	down
					c117501.graph_c0	5.18894e-10	Inf	up
					c117504.graph_c0	4.99911e-77	4.94136	up
					c117516.graph_c2	0.00319739	3.78059	up
					c117523.graph_c0	3.67996e-30	-4.85047	down
					c117534.graph_c0	3.59064e-09	-2.55654	down
					c117560.graph_c0	1.05545e-05	2.19266	up
					c117572.graph_c0	1.06064e-05	Inf	up
					c117608.graph_c0	0.000283758	Inf	up
					c117613.graph_c0	1.31804e-09	Inf	up
					c117620.graph_c0	9.76192e-10	Inf	up
					c117631.graph_c1	2.55163e-21	2.8589	up
					c117644.graph_c0	9.49074e-24	2.71225	up
					c117676.graph_c0	3.97367e-15	-2.26896	down
					c117719.graph_c0	3.00605e-15	Inf	up
					c117745.graph_c0	7.13213e-12	2.27292	up
					c117752.graph_c0	3.15272e-18	-3.15973	down
					c117754.graph_c1	5.50885e-05	-2.81787	down
					c117760.graph_c2	6.42968e-23	-2.3636	down
					c117783.graph_c0	9.83696e-20	2.16144	up
					c117794.graph_c0	5.99507e-21	-2.136	down
					c117797.graph_c0	1.98918e-06	Inf	up
					c117811.graph_c2	0.0081724	-2.2904	down
					c117837.graph_c0	5.92562e-08	-2.40081	down
					c117841.graph_c0	0.000946469	-4.49646	down
					c117889.graph_c0	9.77695e-12	-2.07224	down
					c117899.graph_c0	1.38557e-09	-2.48563	down
					c117931.graph_c0	4.50822e-07	-2.37477	down
					c117978.graph_c0	0.00122906	2.83722	up
					c117979.graph_c0	1.24079e-29	-3.64136	down
					c117982.graph_c0	0.00939021	-2.51974	down
					c117983.graph_c0	7.02303e-10	-4.69053	down
					c117983.graph_c1	2.30038e-14	-4.48529	down
					c117998.graph_c0	3.66047e-26	-2.74315	down
					c118009.graph_c0	9.69157e-10	-3.43175	down
					c118027.graph_c2	8.22807e-09	2.60668	up
					c118032.graph_c0	7.68786e-08	2.35831	up
					c118033.graph_c0	0.00221853	2.18782	up
					c118046.graph_c1	3.18792e-09	Inf	up
					c118049.graph_c1	2.0626e-06	-2.25855	down
					c118068.graph_c0	1.66942e-07	-3.15236	down
					c118069.graph_c0	0.000495683	5.57606	up
					c118075.graph_c0	4.15276e-07	Inf	up
					c118078.graph_c1	0.000694925	3.33259	up
					c118084.graph_c0	6.02017e-24	2.36939	up
					c118100.graph_c0	5.26982e-27	3.57409	up
					c118116.graph_c0	6.4653e-161	Inf	up
					c118163.graph_c0	0.000158023	Inf	up
					c118163.graph_c1	1.34951e-11	Inf	up
					c118178.graph_c0	4.19503e-08	2.07404	up
					c118191.graph_c2	6.35405e-08	-2.45158	down
					c118196.graph_c0	3.41649e-17	-2.04808	down
					c118200.graph_c0	4.64833e-129	6.58994	up
					c118206.graph_c2	7.14837e-34	-3.72726	down
					c118223.graph_c0	4.12643e-17	-2.62165	down
					c118273.graph_c1	1.68479e-23	2.54579	up
					c118276.graph_c0	1.89406e-05	2.67335	up
					c118302.graph_c0	1.07557e-24	-2.45279	down
					c118317.graph_c0	3.38962e-14	2.33472	up
					c118333.graph_c0	2.98079e-08	-2.44349	down
					c118334.graph_c2	1.72637e-11	-2.16706	down
					c118350.graph_c1	2.59021e-08	-2.16675	down
					c118394.graph_c0	1.59952e-12	-3.2422	down
					c118394.graph_c1	3.18661e-23	-2.97456	down
					c118428.graph_c0	2.08689e-11	-3.17886	down
					c118446.graph_c0	2.25265e-17	Inf	up
					c118446.graph_c1	3.19416e-13	Inf	up
					c118446.graph_c3	2.39979e-13	Inf	up
					c118449.graph_c0	6.42935e-66	-4.04611	down
					c118465.graph_c1	1.78425e-113	Inf	up
					c118469.graph_c0	6.50775e-21	-2.173	down
					c118471.graph_c0	3.17359e-22	2.69902	up
					c118477.graph_c0	8.11306e-51	Inf	up
					c118502.graph_c0	3.6304e-09	Inf	up
					c118503.graph_c2	0.00101618	-2.00785	down
					c118507.graph_c1	1.51026e-21	-3.02094	down
					c118525.graph_c1	2.60072e-05	-2.94886	down
					c118532.graph_c0	8.15261e-20	-2.46221	down
					c118551.graph_c0	5.9982e-18	-2.34197	down
					c118560.graph_c0	2.32944e-10	Inf	up
					c118564.graph_c1	6.5804e-25	2.45909	up
					c118570.graph_c1	1.12947e-16	2.07865	up
					c118585.graph_c0	3.09726e-25	2.3298	up
					c118598.graph_c0	6.54506e-08	Inf	up
					c118613.graph_c2	0.00594765	Inf	up
					c118616.graph_c0	2.67157e-17	-4.35519	down
					c118630.graph_c0	4.45963e-41	Inf	up
					c118655.graph_c0	1.02972e-05	-2.42315	down
					c118671.graph_c0	0.000108011	2.92522	up
					c118680.graph_c2	1.06492e-16	-2.4326	down
					c118688.graph_c0	2.05328e-10	Inf	up
					c118698.graph_c0	0.000184715	2.63965	up
					c118698.graph_c1	0.0014348	3.06401	up
					c118729.graph_c0	1.13596e-17	Inf	up
					c118734.graph_c0	3.18792e-09	-2.62848	down
					c118759.graph_c1	1.67902e-11	2.10436	up
					c118792.graph_c0	1.59188e-09	-2.32615	down
					c118817.graph_c1	6.75186e-10	-2.52191	down
					c118817.graph_c4	0.00028173	-2.12406	down
					c118826.graph_c1	6.89367e-59	Inf	up
					c118826.graph_c2	5.81236e-07	Inf	up
					c118850.graph_c1	0.0075456	2.5385	up
					c118896.graph_c0	0.000945639	-2.28302	down
					c118897.graph_c1	1.26505e-36	-2.87518	down
					c118902.graph_c0	6.30914e-17	-2.02372	down
					c118909.graph_c1	2.3484e-06	2.14251	up
					c118943.graph_c0	1.50665e-12	2.04493	up
					c118949.graph_c0	1.40794e-13	Inf	up
					c118976.graph_c0	1.98961e-23	2.60415	up
					c118991.graph_c2	3.67808e-22	2.76564	up
					c119019.graph_c0	6.99111e-14	Inf	up
					c119019.graph_c1	0.000844796	Inf	up
					c119019.graph_c2	1.63232e-08	Inf	up
					c119023.graph_c2	3.23766e-43	-5.71174	down
					c119026.graph_c0	1.07639e-18	Inf	up
					c119038.graph_c0	1.98921e-18	-2.34677	down
					c119066.graph_c0	8.61504e-12	-3.35305	down
					c119072.graph_c0	6.09975e-31	2.62646	up
					c119079.graph_c0	1.45837e-07	-2.50588	down
					c119096.graph_c0	8.85209e-05	2.71072	up
					c119098.graph_c0	1.64156e-12	4.91582	up
					c119115.graph_c0	1.05264e-29	Inf	up
					c119127.graph_c0	4.26682e-07	2.4454	up
					c119135.graph_c0	4.53528e-10	Inf	up
					c119147.graph_c0	5.82985e-05	2.28837	up
					c119147.graph_c1	0.0067181	Inf	up
					c119151.graph_c0	7.36778e-22	Inf	up
					c119152.graph_c0	0.00315322	-2.90288	down
					c119191.graph_c0	4.47834e-11	Inf	up
					c119225.graph_c0	1.25527e-20	-2.14599	down
					c119234.graph_c0	7.39829e-10	-3.68012	down
					c119260.graph_c0	1.4047e-12	-2.42248	down
					c119330.graph_c0	3.59274e-12	-4.59565	down
					c119435.graph_c0	1.99505e-06	-2.60911	down
					c119481.graph_c0	1.18229e-11	-2.33439	down
					c119497.graph_c0	1.41819e-08	#NAME?	down
					c119523.graph_c1	2.12554e-76	Inf	up
					c119523.graph_c2	1.23774e-27	Inf	up
					c119546.graph_c0	1.89474e-20	-3.2474	down
					c119564.graph_c0	3.03515e-11	-2.2946	down
					c119619.graph_c0	1.70361e-06	-2.67526	down
					c119641.graph_c0	2.3183e-09	3.53491	up
					c119665.graph_c0	1.40794e-13	-2.08984	down
					c119689.graph_c0	7.14372e-25	-2.52385	down
					c119691.graph_c1	0.00236117	2.27027	up
					c119708.graph_c0	3.01595e-09	3.97681	up
					c119710.graph_c0	1.26376e-05	-2.61235	down
					c119730.graph_c0	4.86285e-06	Inf	up
					c119733.graph_c0	4.99409e-40	-3.00232	down
					c119747.graph_c1	2.23852e-36	-3.07107	down
					c119766.graph_c0	0.00208924	-3.30994	down
					c119776.graph_c0	3.02032e-14	2.80991	up
					c119777.graph_c0	1.24202e-15	-2.95925	down
					c119783.graph_c0	7.65677e-09	-2.52208	down
					c119784.graph_c0	0.00269027	-2.47752	down
					c119789.graph_c0	0.00169384	-2.68363	down
					c119825.graph_c0	2.7729e-07	2.04351	up
					c119859.graph_c0	2.05796e-20	-2.08588	down
					c119860.graph_c0	4.32696e-33	Inf	up
					c119867.graph_c0	8.02158e-61	-4.75846	down
					c119870.graph_c0	2.68374e-14	-2.60459	down
					c119872.graph_c0	4.05357e-07	2.11104	up
					c119874.graph_c0	4.1794e-07	-2.39933	down
					c119921.graph_c2	6.79701e-16	2.65146	up
					c119925.graph_c0	4.54366e-26	-2.41394	down
					c119952.graph_c0	5.04628e-10	2.23029	up
					c120016.graph_c0	4.81173e-12	2.52947	up
					c120029.graph_c0	4.05483e-11	3.20639	up
					c120048.graph_c0	0.00145821	-3.90193	down
					c120051.graph_c1	2.51969e-05	-7.84209	down
					c120065.graph_c0	0.000227462	-2.17172	down
					c120070.graph_c1	3.75116e-08	-2.40857	down
					c120088.graph_c0	1.99568e-43	-3.22018	down
					c120113.graph_c3	0.00594974	2.40754	up
					c120120.graph_c0	0.00282747	-2.58669	down
					c120127.graph_c1	2.56435e-07	2.36933	up
					c120147.graph_c2	4.10007e-05	-6.58676	down
					c120172.graph_c0	3.1773e-15	-3.41978	down
					c120208.graph_c0	3.12685e-17	2.74733	up
					c120217.graph_c1	8.7704e-07	-2.06914	down
					c120245.graph_c0	0.000441582	-3.21938	down
					c120281.graph_c1	4.53528e-10	-2.13572	down
					c120291.graph_c1	5.79763e-50	-3.81165	down
					c120312.graph_c0	5.64164e-06	2.5999	up
					c120319.graph_c1	1.01791e-10	2.22333	up
					c120324.graph_c0	1.14337e-27	-3.37637	down
					c120336.graph_c0	7.43518e-85	5.17659	up
					c120342.graph_c0	3.23076e-103	7.19791	up
					c120350.graph_c0	8.97688e-10	2.15875	up
					c120382.graph_c1	4.73524e-20	-2.04326	down
					c120424.graph_c0	8.72182e-05	5.27723	up
					c120433.graph_c0	6.94063e-12	-2.44989	down
					c120449.graph_c0	7.50316e-21	-2.17539	down
					c120449.graph_c1	1.31951e-19	2.40888	up
					c120451.graph_c1	0.00241318	2.49022	up
					c120463.graph_c0	2.03304e-37	Inf	up
					c120468.graph_c1	1.60047e-09	Inf	up
					c120505.graph_c1	5.06453e-17	-2.27981	down
					c120556.graph_c0	1.88668e-09	-3.456	down
					c120583.graph_c0	1.28565e-06	-2.40765	down
					c120604.graph_c0	6.35215e-06	-2.90211	down
					c120607.graph_c1	2.81804e-15	2.45707	up
					c120616.graph_c1	0.0031054	-2.32331	down
					c120630.graph_c1	0.000107546	2.58782	up
					c120640.graph_c0	2.10253e-16	-2.506	down
					c120643.graph_c0	1.5975e-69	-4.18521	down
					c120656.graph_c1	2.16875e-16	-3.68155	down
					c120668.graph_c0	1.55769e-06	-2.28951	down
					c120673.graph_c0	1.55727e-58	5.49786	up
					c120673.graph_c1	0.00507275	Inf	up
					c120679.graph_c0	8.48039e-30	-3.68234	down
					c120695.graph_c0	2.8911e-12	-4.54737	down
					c120715.graph_c0	3.51362e-05	2.7527	up
					c120717.graph_c0	1.12962e-13	-2.45401	down
					c120719.graph_c0	6.84537e-34	-3.29697	down
					c120722.graph_c0	6.23735e-11	2.50391	up
					c120728.graph_c1	0.00190722	2.42822	up
					c120751.graph_c0	0.00555449	#NAME?	down
					c120751.graph_c1	4.4499e-31	-3.68904	down
					c120784.graph_c0	1.62861e-11	Inf	up
					c120784.graph_c1	9.92443e-12	-2.70441	down
					c120814.graph_c0	8.33709e-06	-2.71973	down
					c120814.graph_c3	2.11687e-18	-3.09184	down
					c120852.graph_c1	0.00284149	2.52751	up
					c120875.graph_c0	8.80085e-05	-2.09125	down
					c120876.graph_c0	1.95141e-05	-3.24659	down
					c120886.graph_c1	0.00666287	-3.62352	down
					c120900.graph_c0	5.99226e-22	Inf	up
					c120943.graph_c0	1.78164e-15	-3.31105	down
					c120955.graph_c1	7.21335e-21	-2.86268	down
					c120960.graph_c0	9.5625e-09	-4.21923	down
					c120963.graph_c0	1.02622e-26	2.44348	up
					c120981.graph_c0	1.24731e-12	-2.0215	down
					c120995.graph_c0	4.78442e-07	-3.9339	down
					c121012.graph_c0	1.74631e-20	Inf	up
					c121033.graph_c0	1.52707e-15	Inf	up
					c121044.graph_c0	3.81995e-15	Inf	up
					c121050.graph_c0	6.56068e-30	-3.13715	down
					c121062.graph_c1	2.5374e-08	-2.95629	down
					c121079.graph_c0	8.46642e-121	#NAME?	down
					c121093.graph_c0	5.82699e-13	-4.06618	down
					c121097.graph_c0	5.47135e-08	Inf	up
					c121127.graph_c1	1.50677e-07	2.19246	up
					c121154.graph_c0	0.000353528	2.09943	up
					c121171.graph_c1	2.1062e-11	2.25677	up
					c121178.graph_c0	1.69018e-14	-5.15117	down
					c121183.graph_c0	3.77394e-12	-2.52845	down
					c121190.graph_c0	0.000685247	2.62395	up
					c121233.graph_c0	4.78643e-93	Inf	up
					c121254.graph_c1	0.0001353	2.31072	up
					c121265.graph_c0	2.7935e-12	-2.3149	down
					c121267.graph_c0	4.3838e-31	-3.08354	down
					c121290.graph_c1	0.000257857	-2.23043	down
					c121310.graph_c0	1.4369e-16	Inf	up
					c121311.graph_c0	1.40224e-05	2.55098	up
					c121312.graph_c0	2.38857e-06	-4.82281	down
					c121316.graph_c0	8.35329e-06	2.13683	up
					c121317.graph_c0	3.16338e-10	-2.99703	down
					c121327.graph_c0	9.76084e-33	-2.85988	down
					c121338.graph_c1	0.00551531	2.33187	up
					c121343.graph_c1	4.8172e-07	Inf	up
					c121369.graph_c4	4.33645e-22	-2.97303	down
					c121378.graph_c0	0.000230968	-2.82818	down
					c121384.graph_c0	0.00273835	-2.01686	down
					c121406.graph_c0	1.62584e-20	Inf	up
					c121410.graph_c0	7.6511e-30	Inf	up
					c121430.graph_c0	0.00010217	2.32835	up
					c121443.graph_c0	3.27896e-05	-2.82074	down
					c121484.graph_c1	3.46396e-05	2.42728	up
					c121492.graph_c0	1.24659e-10	#NAME?	down
					c121514.graph_c0	1.21295e-11	-2.65098	down
					c121550.graph_c0	8.87013e-15	4.74672	up
					c121557.graph_c1	3.86752e-16	2.88654	up
					c121583.graph_c0	1.89774e-44	Inf	up
					c121602.graph_c0	7.21434e-22	-7.31047	down
					c121602.graph_c1	0.00433469	-3.23255	down
					c121633.graph_c0	0.00508687	2.00871	up
					c121637.graph_c0	0.00213593	-2.26744	down
					c121666.graph_c0	1.31705e-10	-3.05995	down
					c121669.graph_c0	0.000111485	3.8016	up
					c121674.graph_c0	3.96758e-30	Inf	up
					c121678.graph_c0	5.39955e-27	-3.64927	down
					c121678.graph_c1	8.48767e-08	Inf	up
					c121687.graph_c0	6.07813e-30	2.81977	up
					c121695.graph_c0	1.7817e-09	-3.63981	down
					c121720.graph_c0	1.58892e-59	4.51132	up
					c121738.graph_c1	1.31137e-07	-2.43828	down
					c121751.graph_c1	8.13907e-36	-2.82167	down
					c121764.graph_c0	4.73598e-12	2.07093	up
					c121778.graph_c0	3.06635e-08	-2.67184	down
					c121802.graph_c0	0.00735604	2.63302	up
					c121803.graph_c0	1.24824e-23	-2.35908	down
					c121811.graph_c0	4.03336e-11	Inf	up
					c121835.graph_c0	3.76933e-48	3.77799	up
					c121846.graph_c0	6.1964e-15	Inf	up
					c121873.graph_c0	5.47115e-14	-2.22329	down
					c121877.graph_c0	5.59402e-05	-3.09589	down
					c121923.graph_c1	5.6098e-08	3.01529	up
					c121952.graph_c3	5.26009e-15	-2.4002	down
					c121974.graph_c0	1.56718e-08	-2.33673	down
					c122008.graph_c1	4.67652e-05	2.1337	up
					c122022.graph_c2	8.64818e-08	Inf	up
					c122042.graph_c0	6.15233e-10	-3.06932	down
					c122054.graph_c0	2.38461e-49	4.49117	up
					c122060.graph_c0	5.81363e-16	-2.0319	down
					c122060.graph_c1	0.000978758	-4.2673	down
					c122061.graph_c0	9.56681e-07	-3.47322	down
					c122100.graph_c0	3.19857e-06	-3.56432	down
					c122106.graph_c0	1.11793e-21	-2.14499	down
					c122129.graph_c0	3.7064e-05	-2.71082	down
					c122141.graph_c1	9.83562e-17	-2.19706	down
					c122159.graph_c1	7.97225e-05	2.57283	up
					c122161.graph_c0	0.000125713	-3.14275	down
					c122171.graph_c1	2.78111e-18	2.21122	up
					c122198.graph_c1	8.43429e-41	-3.30493	down
					c122219.graph_c0	2.85262e-13	2.01848	up
					c122250.graph_c2	9.86718e-11	-3.44721	down
					c122264.graph_c0	6.97995e-05	2.668	up
					c122267.graph_c0	2.05918e-18	-2.19546	down
					c122273.graph_c1	1.9175e-13	-2.5943	down
					c122274.graph_c0	4.99464e-07	2.76686	up
					c122287.graph_c0	0.000806674	Inf	up
					c122298.graph_c1	3.58689e-18	-2.11569	down
					c122315.graph_c2	6.00717e-07	2.72198	up
					c122320.graph_c0	1.52088e-80	Inf	up
					c122328.graph_c1	3.54548e-10	-3.57285	down
					c122354.graph_c0	4.89066e-08	-4.23446	down
					c122361.graph_c0	2.83451e-05	-2.81438	down
					c122383.graph_c0	2.52813e-08	2.01715	up
					c122415.graph_c1	3.63145e-37	-3.88581	down
					c122433.graph_c0	2.67436e-17	-3.53741	down
					c122443.graph_c1	1.56203e-16	-2.0102	down
					c122453.graph_c0	1.28347e-16	Inf	up
					c122468.graph_c2	3.21523e-07	-2.56992	down
					c122487.graph_c0	5.19953e-06	-2.59231	down
					c122551.graph_c0	0.00131583	2.54268	up
					c122573.graph_c0	5.4516e-05	2.19209	up
					c122580.graph_c0	1.52688e-54	3.70027	up
					c122584.graph_c0	6.41827e-46	-3.24462	down
					c122589.graph_c0	2.32742e-61	3.84578	up
					c122595.graph_c0	1.55383e-26	2.49138	up
					c122601.graph_c0	7.00718e-09	3.81939	up
					c122612.graph_c0	7.85092e-22	2.3683	up
					c122626.graph_c1	1.54956e-05	2.55969	up
					c122634.graph_c0	2.12702e-11	2.23452	up
					c122641.graph_c0	1.5088e-07	-2.47405	down
					c122644.graph_c0	3.856e-25	2.56998	up
					c122676.graph_c0	6.56622e-29	-6.23864	down
					c122688.graph_c0	2.73964e-15	2.39001	up
					c122698.graph_c0	2.92452e-07	2.09923	up
					c122755.graph_c0	4.87265e-08	-4.08805	down
					c122763.graph_c1	5.7056e-07	-7.75899	down
					c122779.graph_c0	1.00529e-26	-4.26853	down
					c122781.graph_c0	0.00166108	-2.2657	down
					c122798.graph_c0	3.18488e-07	2.69086	up
					c122802.graph_c0	0.000875674	2.51458	up
					c122814.graph_c0	4.4449e-07	3.51857	up
					c122818.graph_c0	1.81407e-57	Inf	up
					c122819.graph_c1	1.17353e-09	-2.21395	down
					c122820.graph_c0	4.605e-64	Inf	up
					c122820.graph_c1	3.74445e-08	Inf	up
					c122834.graph_c1	2.74225e-19	-2.02121	down
					c122839.graph_c0	2.41089e-34	Inf	up
					c122867.graph_c0	1.88386e-07	3.08874	up
					c122910.graph_c0	9.15146e-07	2.01287	up
					c122933.graph_c0	3.21026e-23	-2.31567	down
					c122947.graph_c0	2.34859e-11	2.11284	up
					c122988.graph_c0	8.28947e-15	2.35255	up
					c123006.graph_c0	0.000261053	-2.01651	down
					c123028.graph_c0	2.56739e-13	2.0254	up
					c123069.graph_c1	4.30812e-28	-2.86401	down
					c123069.graph_c2	1.80567e-30	-2.87862	down
					c123083.graph_c0	3.76933e-48	-3.34316	down
					c123098.graph_c0	0.00634243	2.70552	up
					c123126.graph_c1	4.86222e-05	-3.29999	down
					c123128.graph_c0	8.66275e-27	Inf	up
					c123141.graph_c0	1.03781e-05	-2.16862	down
					c123169.graph_c0	0.00406617	2.37776	up
					c123170.graph_c0	0.0044375	2.81204	up
					c123176.graph_c2	3.65246e-06	2.65406	up
					c123192.graph_c0	4.73262e-18	-2.85782	down
					c123192.graph_c1	1.03039e-12	-2.92295	down
					c123212.graph_c0	2.0932e-19	2.23219	up
					c123217.graph_c2	5.32765e-19	-2.53213	down
					c123221.graph_c0	4.73524e-20	-2.05373	down
					c123222.graph_c0	0.00391345	2.71589	up
					c123223.graph_c0	0.000119488	-4.19403	down
					c123249.graph_c4	1.54194e-15	-2.99036	down
					c123292.graph_c0	0.00556836	#NAME?	down
					c123296.graph_c0	2.42151e-06	Inf	up
					c123298.graph_c0	0.000118145	#NAME?	down
					c123299.graph_c0	2.95842e-11	Inf	up
					c123300.graph_c0	3.75411e-19	Inf	up
					c123301.graph_c0	4.12643e-17	Inf	up
					c123302.graph_c0	9.43236e-18	#NAME?	down
					c123303.graph_c0	0.00169113	-5.37073	down
					c123306.graph_c0	0.00182564	#NAME?	down
					c123307.graph_c0	4.12962e-05	Inf	up
					c123308.graph_c0	3.00986e-08	Inf	up
					c123310.graph_c0	5.10021e-45	#NAME?	down
					c123317.graph_c0	3.60448e-06	#NAME?	down
					c123320.graph_c0	0.000454922	#NAME?	down
					c123323.graph_c0	9.29761e-05	-5.83398	down
					c123326.graph_c0	0.000579941	#NAME?	down
					c123327.graph_c0	0.00059054	#NAME?	down
					c123329.graph_c0	0.0096608	#NAME?	down
					c123334.graph_c0	0.00632783	-4.27047	down
					c123337.graph_c0	0.000805705	#NAME?	down
					c123342.graph_c0	0.000192809	#NAME?	down
					c123347.graph_c0	0.0077465	#NAME?	down
					c123348.graph_c0	7.8438e-06	#NAME?	down
					c123349.graph_c0	0.000234032	Inf	up
					c123350.graph_c0	0.00112562	#NAME?	down
					c123353.graph_c0	2.2468e-10	Inf	up
					c123359.graph_c0	3.531e-11	Inf	up
					c123361.graph_c0	1.58273e-07	-5.14182	down
					c123370.graph_c0	2.58921e-06	Inf	up
					c123377.graph_c0	0.000627619	#NAME?	down
					c123378.graph_c0	0.00407593	#NAME?	down
					c123381.graph_c0	0.00412787	#NAME?	down
					c123388.graph_c0	0.00952581	#NAME?	down
					c123401.graph_c0	0.00023713	Inf	up
					c123426.graph_c0	6.97661e-05	#NAME?	down
					c123431.graph_c0	0.00282957	3.41592	up
					c123435.graph_c0	0.00979801	#NAME?	down
					c123454.graph_c0	0.00693791	#NAME?	down
					c123460.graph_c0	4.22643e-05	#NAME?	down
					c123469.graph_c0	0.00440844	Inf	up
					c123470.graph_c0	0.00871076	Inf	up
					c123480.graph_c0	0.000814811	#NAME?	down
					c123533.graph_c0	2.06429e-06	Inf	up
					c123584.graph_c0	4.79614e-05	Inf	up
					c123668.graph_c0	0.00224778	Inf	up
					c123689.graph_c0	0.00245147	#NAME?	down
					c123710.graph_c0	0.00124851	Inf	up
					c123722.graph_c0	0.00281679	Inf	up
					c123766.graph_c0	0.000190548	Inf	up
					c123891.graph_c0	0.00383057	5.20775	up
					c123895.graph_c0	0.00103067	#NAME?	down
					c123930.graph_c0	1.86677e-09	Inf	up
					c124169.graph_c0	0.00290464	-5.07788	down
					c124176.graph_c0	0.000106753	Inf	up
					c124181.graph_c0	0.00693791	#NAME?	down
					c124288.graph_c0	0.000944586	Inf	up
					c124296.graph_c0	0.003344	#NAME?	down
					c124345.graph_c0	6.31473e-06	Inf	up
					c124420.graph_c0	0.00681174	Inf	up
					c125079.graph_c0	0.00285557	#NAME?	down
					c125343.graph_c0	0.00952175	#NAME?	down
					c125397.graph_c0	0.00452018	Inf	up
					c125552.graph_c0	0.0056078	#NAME?	down
					c125572.graph_c0	0.00051226	Inf	up
					c125665.graph_c0	0.00693791	#NAME?	down
					c125824.graph_c0	0.00760516	#NAME?	down
					c41734.graph_c0	0.00535451	#NAME?	down
					c41780.graph_c0	0.000192485	#NAME?	down
					c42012.graph_c0	0.000285313	Inf	up
					c42081.graph_c0	0.00995516	#NAME?	down
					c42395.graph_c0	7.23669e-05	Inf	up
					c42628.graph_c0	0.00650444	Inf	up
					c43120.graph_c0	0.0097539	#NAME?	down
					c43492.graph_c0	0.00429579	Inf	up
					c43908.graph_c0	0.00132096	#NAME?	down
					c43986.graph_c0	0.00342628	Inf	up
					c44110.graph_c0	0.00997709	#NAME?	down
					c44145.graph_c0	0.0064392	Inf	up
					c44301.graph_c0	0.000155814	Inf	up
					c44333.graph_c0	4.75612e-06	#NAME?	down
					c44351.graph_c0	0.00336987	Inf	up
					c44358.graph_c0	0.000232058	Inf	up
					c44442.graph_c0	0.00255308	#NAME?	down
					c44511.graph_c0	0.00470937	-5.15341	down
					c44618.graph_c0	0.00731582	#NAME?	down
					c44620.graph_c0	0.00525953	Inf	up
					c44629.graph_c0	4.16259e-05	Inf	up
					c44666.graph_c0	0.000455392	#NAME?	down
					c44702.graph_c0	0.00364749	Inf	up
					c44711.graph_c0	0.00136059	#NAME?	down
					c44939.graph_c0	3.33008e-05	#NAME?	down
					c44945.graph_c0	0.000787315	#NAME?	down
					c45026.graph_c0	0.00699233	#NAME?	down
					c45549.graph_c0	0.00037262	Inf	up
					c45582.graph_c0	0.00964011	#NAME?	down
					c45610.graph_c0	0.00940419	-5.03489	down
					c45720.graph_c0	0.00677988	Inf	up
					c45886.graph_c0	0.00241119	Inf	up
					c46751.graph_c0	0.00352692	Inf	up
					c47590.graph_c0	4.76406e-06	Inf	up
					c47808.graph_c0	2.07423e-06	Inf	up
					c47846.graph_c0	4.99143e-07	Inf	up
					c47853.graph_c0	0.00010217	Inf	up
					c47900.graph_c0	3.87192e-13	Inf	up
					c47908.graph_c0	0.00780177	-5.00477	down
					c47914.graph_c0	6.17888e-06	Inf	up
					c47990.graph_c0	1.61533e-05	#NAME?	down
					c48019.graph_c0	1.85053e-07	-5.19217	down
					c48025.graph_c0	0.00171837	#NAME?	down
					c48047.graph_c0	1.17232e-09	Inf	up
					c48354.graph_c0	9.45463e-07	Inf	up
					c48484.graph_c0	0.00184299	#NAME?	down
					c48585.graph_c0	1.14209e-11	Inf	up
					c48788.graph_c0	2.37531e-12	2.78833	up
					c48817.graph_c0	3.73483e-13	-6.52978	down
					c48821.graph_c0	0.000188259	-4.78275	down
					c48828.graph_c0	1.91296e-22	Inf	up
					c48830.graph_c0	3.60217e-15	Inf	up
					c48832.graph_c0	4.17169e-09	Inf	up
					c48849.graph_c0	4.94479e-09	#NAME?	down
					c48858.graph_c0	0.000165535	#NAME?	down
					c48881.graph_c0	4.17724e-34	#NAME?	down
					c48885.graph_c0	6.19191e-08	Inf	up
					c48945.graph_c0	7.70459e-10	4.57702	up
					c48990.graph_c0	0.00393251	#NAME?	down
					c49003.graph_c0	1.16544e-19	#NAME?	down
					c49011.graph_c0	1.57464e-09	Inf	up
					c49023.graph_c0	5.05522e-05	-5.72682	down
					c49057.graph_c0	0.00758286	-5.0256	down
					c49172.graph_c0	0.000656771	-5.52199	down
					c49490.graph_c0	0.00306183	#NAME?	down
					c49764.graph_c0	9.53143e-05	#NAME?	down
					c49903.graph_c0	7.67068e-05	#NAME?	down
					c50050.graph_c0	0.000458588	#NAME?	down
					c50196.graph_c0	6.18168e-05	#NAME?	down
					c50198.graph_c0	5.54967e-06	#NAME?	down
					c50250.graph_c0	0.00731582	#NAME?	down
					c50257.graph_c0	0.00685867	#NAME?	down
					c50288.graph_c0	0.000760581	#NAME?	down
					c50468.graph_c0	4.96357e-13	-6.45713	down
					c50616.graph_c0	5.52089e-05	-2.67137	down
					c50682.graph_c0	0.00918955	Inf	up
					c50872.graph_c0	0.00043714	Inf	up
					c51402.graph_c0	0.00224739	Inf	up
					c51536.graph_c0	5.71018e-05	Inf	up
					c52066.graph_c0	0.00146333	Inf	up
					c52168.graph_c0	0.00226141	Inf	up
					c52201.graph_c0	7.23674e-10	Inf	up
					c52281.graph_c0	0.000441791	Inf	up
					c52413.graph_c1	0.000324207	#NAME?	down
					c52661.graph_c0	2.13066e-06	Inf	up
					c53221.graph_c0	0.0014234	#NAME?	down
					c53356.graph_c0	1.20882e-10	Inf	up
					c53358.graph_c0	0.00196398	#NAME?	down
					c53396.graph_c0	0.000553605	#NAME?	down
					c53399.graph_c0	0.000110703	-4.4579	down
					c53449.graph_c0	4.99464e-07	-6.25443	down
					c53506.graph_c0	1.70092e-12	#NAME?	down
					c53520.graph_c0	2.76521e-08	Inf	up
					c53581.graph_c0	3.81751e-05	Inf	up
					c53600.graph_c0	5.51328e-52	#NAME?	down
					c53616.graph_c0	5.59481e-05	#NAME?	down
					c53679.graph_c0	8.25749e-09	Inf	up
					c53713.graph_c0	0.00418619	#NAME?	down
					c53782.graph_c0	0.000572225	#NAME?	down
					c53796.graph_c0	0.00231925	#NAME?	down
					c53803.graph_c0	1.16158e-08	#NAME?	down
					c53892.graph_c0	0.00803538	Inf	up
					c53903.graph_c0	0.000262103	-4.36008	down
					c53933.graph_c0	0.00062797	Inf	up
					c53945.graph_c0	3.58817e-54	#NAME?	down
					c53983.graph_c0	1.10816e-07	Inf	up
					c54039.graph_c0	5.59481e-05	#NAME?	down
					c54069.graph_c0	0.00233229	#NAME?	down
					c54156.graph_c0	2.99617e-20	#NAME?	down
					c54179.graph_c0	0.00916165	#NAME?	down
					c54205.graph_c0	7.05718e-05	#NAME?	down
					c54239.graph_c0	2.67353e-16	Inf	up
					c54243.graph_c0	0.00031127	-5.61037	down
					c54255.graph_c0	0.00684485	#NAME?	down
					c54277.graph_c0	0.000153116	-5.75208	down
					c54279.graph_c0	0.00421185	Inf	up
					c54283.graph_c0	1.17276e-08	Inf	up
					c54292.graph_c0	9.54491e-05	-5.78389	down
					c54306.graph_c0	4.37874e-05	#NAME?	down
					c54464.graph_c0	0.00561966	#NAME?	down
					c54560.graph_c0	0.00104805	#NAME?	down
					c54580.graph_c0	4.50672e-06	#NAME?	down
					c54722.graph_c0	0.00443965	#NAME?	down
					c54770.graph_c0	0.000987023	Inf	up
					c54910.graph_c0	2.84971e-18	Inf	up
					c54919.graph_c0	2.06741e-05	5.716	up
					c54935.graph_c0	0.000599132	#NAME?	down
					c54957.graph_c0	0.00300649	#NAME?	down
					c54962.graph_c0	4.49431e-05	#NAME?	down
					c54982.graph_c0	0.00684485	#NAME?	down
					c55024.graph_c0	0.00234278	#NAME?	down
					c55054.graph_c0	0.00531997	#NAME?	down
					c55061.graph_c0	0.00376642	2.02488	up
					c55074.graph_c0	0.00749827	-5.07141	down
					c55099.graph_c0	0.00138256	#NAME?	down
					c55101.graph_c0	0.00081127	Inf	up
					c55125.graph_c0	0.00443297	#NAME?	down
					c55173.graph_c0	0.00168887	#NAME?	down
					c55280.graph_c0	0.000760581	#NAME?	down
					c55321.graph_c0	0.002374	#NAME?	down
					c55333.graph_c0	0.00524574	#NAME?	down
					c55343.graph_c0	1.32654e-08	Inf	up
					c55350.graph_c0	0.00698579	#NAME?	down
					c55409.graph_c0	3.8934e-05	Inf	up
					c55430.graph_c0	0.000108086	Inf	up
					c55459.graph_c0	0.00281427	Inf	up
					c55473.graph_c0	1.16654e-06	Inf	up
					c55645.graph_c0	0.000104481	Inf	up
					c55788.graph_c0	0.00282799	Inf	up
					c55930.graph_c0	0.00391557	#NAME?	down
					c56005.graph_c0	0.0018549	Inf	up
					c57635.graph_c0	0.00229897	Inf	up
					c58036.graph_c0	0.000128714	Inf	up
					c58148.graph_c0	0.00255884	#NAME?	down
					c58220.graph_c0	0.00739302	-4.22668	down
					c58619.graph_c0	0.00190943	Inf	up
					c60337.graph_c0	0.00847515	Inf	up
					c62283.graph_c0	0.000560947	#NAME?	down
					c63928.graph_c0	0.00974444	Inf	up
					c64015.graph_c0	0.00997709	#NAME?	down
					c64103.graph_c0	0.00398973	#NAME?	down
					c64261.graph_c0	0.00186196	Inf	up
					c64366.graph_c0	0.0059288	#NAME?	down
					c64657.graph_c0	0.000615513	#NAME?	down
					c65145.graph_c0	0.0078479	#NAME?	down
					c65356.graph_c0	0.000159546	Inf	up
					c65358.graph_c0	0.0079367	Inf	up
					c65548.graph_c0	0.00047056	#NAME?	down
					c65773.graph_c0	0.000979408	Inf	up
					c65886.graph_c0	0.00284112	Inf	up
					c66855.graph_c0	0.00687826	Inf	up
					c67340.graph_c0	0.00980414	-5.00224	down
					c67648.graph_c0	0.0097539	#NAME?	down
					c67820.graph_c0	0.000352628	#NAME?	down
					c68153.graph_c0	1.04089e-07	Inf	up
					c68322.graph_c0	0.00310331	#NAME?	down
					c68673.graph_c0	6.24999e-11	Inf	up
					c69129.graph_c0	0.00338475	Inf	up
					c69267.graph_c0	8.7526e-05	Inf	up
					c69402.graph_c0	0.00647468	Inf	up
					c69630.graph_c0	0.000143806	-4.48263	down
					c69680.graph_c0	0.00537058	Inf	up
					c69693.graph_c0	0.000177653	#NAME?	down
					c69734.graph_c0	3.21888e-05	#NAME?	down
					c69753.graph_c0	0.00014188	#NAME?	down
					c69958.graph_c0	4.3601e-07	Inf	up
					c70023.graph_c0	0.000974826	Inf	up
					c70131.graph_c0	0.000774472	#NAME?	down
					c70229.graph_c1	0.00280043	-5.10331	down
					c70256.graph_c0	0.00102054	Inf	up
					c70369.graph_c0	0.00485122	3.11598	up
					c70482.graph_c0	6.58881e-11	Inf	up
					c70509.graph_c0	0.000553605	#NAME?	down
					c70594.graph_c0	1.44054e-06	Inf	up
					c70793.graph_c0	0.00280194	Inf	up
					c70836.graph_c0	6.60542e-05	-2.23789	down
					c70999.graph_c0	0.00427818	Inf	up
					c71194.graph_c0	2.38888e-07	-5.09941	down
					c71275.graph_c0	0.00101048	Inf	up
					c71380.graph_c0	7.2624e-06	#NAME?	down
					c71408.graph_c0	0.000126967	Inf	up
					c71440.graph_c0	0.00943982	#NAME?	down
					c71830.graph_c0	7.55521e-07	4.96606	up
					c71853.graph_c0	0.00413964	-4.4348	down
					c71906.graph_c0	0.000985284	Inf	up
					c72017.graph_c0	2.82996e-07	Inf	up
					c72098.graph_c0	0.00564435	#NAME?	down
					c72224.graph_c0	2.366e-11	#NAME?	down
					c72266.graph_c0	2.26252e-09	Inf	up
					c72393.graph_c0	0.000245208	#NAME?	down
					c72452.graph_c0	1.46001e-09	#NAME?	down
					c72454.graph_c1	5.97425e-09	3.61583	up
					c72497.graph_c0	0.00105009	-5.28346	down
					c72557.graph_c1	0.00120122	Inf	up
					c72605.graph_c0	0.00774418	-2.13843	down
					c72632.graph_c0	1.81813e-13	Inf	up
					c72740.graph_c0	0.00145781	Inf	up
					c72785.graph_c1	4.37572e-09	-6.79711	down
					c72815.graph_c0	0.00247922	#NAME?	down
					c72881.graph_c0	4.21592e-12	#NAME?	down
					c72885.graph_c0	0.00224778	Inf	up
					c73025.graph_c0	2.21078e-05	Inf	up
					c73143.graph_c0	0.000102161	Inf	up
					c73189.graph_c0	0.00974444	-4.97025	down
					c73243.graph_c0	0.00523422	#NAME?	down
					c73253.graph_c1	2.4363e-30	#NAME?	down
					c73308.graph_c0	0.00391557	#NAME?	down
					c73870.graph_c0	2.30546e-08	Inf	up
					c74314.graph_c0	4.6075e-05	Inf	up
					c74539.graph_c0	4.21445e-10	#NAME?	down
					c74860.graph_c0	3.248e-05	Inf	up
					c74916.graph_c0	5.8275e-05	Inf	up
					c74939.graph_c0	0.00356435	Inf	up
					c75032.graph_c0	0.000343189	#NAME?	down
					c75096.graph_c0	4.05357e-07	Inf	up
					c75176.graph_c0	0.000146722	Inf	up
					c75198.graph_c0	0.00243448	#NAME?	down
					c75387.graph_c0	0.00825008	Inf	up
					c75388.graph_c0	0.00122291	Inf	up
					c75489.graph_c0	0.000180582	Inf	up
					c75539.graph_c0	1.47328e-43	-7.67394	down
					c75544.graph_c0	0.00730178	#NAME?	down
					c75628.graph_c0	4.80521e-05	Inf	up
					c75649.graph_c0	1.46687e-05	3.29639	up
					c75700.graph_c0	0.000330639	#NAME?	down
					c75715.graph_c0	0.00257099	#NAME?	down
					c75822.graph_c0	0.00343092	Inf	up
					c75965.graph_c0	1.17415e-09	Inf	up
					c76171.graph_c0	6.97695e-07	Inf	up
					c76344.graph_c0	2.76272e-06	Inf	up
					c76348.graph_c0	1.04384e-11	#NAME?	down
					c76393.graph_c0	0.00817006	Inf	up
					c76674.graph_c0	0.00278969	Inf	up
					c76788.graph_c0	0.000639788	Inf	up
[truncated: 894 more rows]

## Sheet: Table S5
Table S5 The list of TF families for leaves.
#ID	Family	CK1_FPKM	CK2_FPKM	CK3_FPKM	-NO1_FPKM	-NO2_FPKM	-NO3_FPKM	PEG1_FPKM	PEG2_FPKM	PEG3_FPKM	PEG-NO1_FPKM	PEG-NO2_FPKM	PEG-NO3_FPKM
c105028.graph_c0	AP2/ERF-ERF	1.51	0.95	1.2	64.32	48.95	42.19	7.88	2.83	7.36	35.98	22.16	31.31
c105899.graph_c1	AP2/ERF-ERF	7.07	7.84	9.91	0.49	0.76	0.33	2.6	2.54	1.31	0.93	0.23	0.7
c113367.graph_c1	AP2/ERF-ERF	14.05	1.22	40.31	70.95	84.46	109.46	92.2	54.57	71	58.25	133.16	67.49
c115174.graph_c0	AP2/ERF-ERF	18.69	22.43	23.75	2.88	1.78	1.23	5.15	8.02	6.44	1.47	1.55	1.74
c117973.graph_c1	AP2/ERF-ERF	21.43	6.61	64.07	259.07	170.9	212.44	189.1	128.24	240.28	132.61	393.79	237.19
c122814.graph_c0	AP2/ERF-ERF	0.82	0.41	0.68	11.82	21.31	14.99	2.89	0.55	0.74	20.55	12.67	10.2
c77446.graph_c0	AP2/ERF-ERF	19.09	19.54	23.91	4.06	2.23	4.17	12.68	22.77	12.85	1.56	1.3	2.3
c104814.graph_c0	bHLH	12.46	21.74	13.66	3.92	3.03	2.78	9.42	9.39	7.52	1.69	2.77	3.12
c113803.graph_c1	bHLH	170.3	176.17	168.71	40	34.84	38.04	102.08	133.4	122.2	26.71	26.58	33.88
c114003.graph_c0	bHLH	65.22	71.17	69.27	7.63	5.34	9.91	30.78	34.02	22.29	5.99	2.98	8.41
c114726.graph_c1	bHLH	0.53	0.3	0.44	1.5	1.36	1.15	4.22	3.53	1.66	2.28	3.05	3.6
c115270.graph_c0	bHLH	4.53	7.42	8.13	2.72	0.4	1.92	4.62	3.66	5.47	1.94	0.69	1.23
c87613.graph_c0	bHLH	0	0	0	0.16	0.3	0.09	0	0	0	0.23	0.17	0.16
c101527.graph_c1	bZIP	0	0	0	0.83	1.02	0.65	0	0	0	0.72	0.37	1.1
c105460.graph_c0	bZIP	0	0	0	0.34	0.17	0.26	0	0	0	0.31	0.18	0.48
c113608.graph_c0	bZIP	0.18	0.23	0.18	0	0	0.01	0.21	0.2	0.11	0	0	0
c117745.graph_c0	bZIP	2.08	1.67	1.83	9.43	8.48	8.44	2.36	2.14	2.96	16.6	13.49	12.75
c119098.graph_c0	bZIP	0	0.02	0	4.17	4.03	4.03	0.19	0	0	4.1	2.07	3.91
c45026.graph_c0	bZIP	0.18	0.4	0.32	0	0	0	0.62	0.16	0.29	0	0	0
c53396.graph_c0	bZIP	0.34	0.19	0.54	0	0	0	0.4	0.26	0.17	0	0	0
c90779.graph_c0	bZIP	0.64	0.85	0.77	0	0	0	0.7	0.75	0.98	0	0	0
c111369.graph_c4	C2C2-CO-like	674.95	573.45	469.61	129.29	93.26	143.13	424.31	608.88	375.85	70.73	63.91	69.9
c117752.graph_c0	C2C2-CO-like	118.23	130.72	106.7	17.38	20.18	21.26	94.82	118.98	93.1	18.77	15.52	17.74
c118200.graph_c0	C2C2-CO-like	0.88	1.48	1.3	78.98	99.1	80.9	1.38	1.62	1.58	159.94	136.02	159.92
c105961.graph_c1	C2C2-Dof	17.98	19.72	22.85	6.08	3.36	4.73	11.5	9.78	9.53	4.19	2.4	2.21
c107646.graph_c1	C2C2-Dof	59.91	69.09	56.48	4.57	3.29	4.4	33.92	44.89	27.76	4.21	4.2	5.33
c114659.graph_c0	C2C2-Dof	20.57	23.38	20.75	1.58	1.17	2.63	4.18	3.48	2.99	2.87	2.82	2.51
c120048.graph_c0	C2C2-Dof	22.76	29.27	24.44	0.22	0.27	0.2	7.6	15.53	6.67	0.59	0.46	1.35
c120556.graph_c0	C2C2-Dof	9.09	10.48	9.21	0.66	0.13	0.58	3.25	3.43	2.91	0.55	0.22	1.1
c121178.graph_c0	C2C2-Dof	136.79	153.79	127.27	10.6	6.62	8.91	84.77	127.99	85.43	3.46	3.27	3.42
c122641.graph_c0	C2C2-Dof	51.3	52.23	39.41	4.09	5.07	4.97	19.27	27.69	19.15	5.15	4.14	4.63
c106300.graph_c0	C2C2-GATA	13.71	21.42	25.42	3.16	3.53	3.31	14.82	13.55	12.4	3.98	2.64	2.46
c94552.graph_c0	C2C2-GATA	44.85	79.46	77.46	5.18	5.68	4.24	23.31	26.55	18.2	8.09	4.59	5.58
c110770.graph_c0	C2H2	0	0	0	1.51	1.26	1.18	0	0	0	1.18	1.1	1.36
c112314.graph_c0	C2H2	2.72	2.66	2.03	18.55	18.13	19.27	14.14	14.28	18.55	31.72	34.49	39.57
c115369.graph_c0	C2H2	57.13	81.79	65.28	3.46	2.89	4.49	18.66	32.83	14.11	2.92	1.94	2.43
c125552.graph_c0	C2H2	0.06	0.04	0.04	0	0	0	0.14	0.14	0.18	0	0	0
c44301.graph_c0	C2H2	0	0	0	0.91	0.51	0.67	0	0	0	0.77	0.74	0.89
c70256.graph_c0	C2H2	0	0	0	0.54	0.4	0.41	0	0	0	0.3	0.47	0.37
c89559.graph_c1	C2H2	0.1	0.13	0.1	0	0	0	0.09	0.13	0.15	0	0	0
c109396.graph_c1	CSD	0.4	0.41	0.61	0.03	0	0	0.48	0.38	0.38	0	0	0.05
c123361.graph_c0	CSD	1.24	0.94	1.15	0.08	0.08	0.04	1.45	1.13	1.07	0.08	0	0.04
c90884.graph_c0	CSD	2.81	1.96	2.18	0	0	0	2.74	2.36	1.8	0	0.03	0
c94885.graph_c0	CSD	0	0	0	0.74	0.69	0.65	0	0	0	0.63	0.69	1.1
c102958.graph_c1	DBB	128.13	140	126.39	5.71	4.26	5.61	92.05	113.6	73.38	2.15	1.86	2.95
c111771.graph_c0	DBB	0.61	2.06	2.47	11.04	8.72	5.88	1.62	0.92	0.4	7.41	9.5	6.56
c117465.graph_c0	FAR1	0.44	0.19	0.41	7.8	2.73	2.8	2.39	1.83	2.9	7.69	6.97	6.94
c93868.graph_c1	FAR1	2.47	1.89	2.14	0.14	0.75	1.2	0.69	0.92	0.38	0.11	2.95	1
c119867.graph_c0	GARP-G2-like	25.7	33.89	27.87	3.12	2.12	3.03	22.67	24.77	23.32	1.11	1.36	0.82
c109615.graph_c0	GRAS	0.46	0.77	1.11	2.36	2.36	4.16	3.07	2.24	3.54	0.5	0.27	0.54
c104083.graph_c0	HB-BELL	0.45	0.37	0.92	0.58	0.59	1.42	0.89	0.51	0.82	0.06	0.14	0
c112729.graph_c0	HB-HD-ZIP	7.48	5.56	6.53	1.36	1.54	1.98	8.84	5.57	5.34	2.24	0.52	1.1
c122922.graph_c1	HB-HD-ZIP	17.47	10.4	16.11	160.75	139.22	150.85	115.28	66.6	77.13	152.59	113.85	136.26
c88334.graph_c0	HB-other	0	0	0	0.25	0.16	0.23	0	0	0	0.11	0.31	0.32
c107978.graph_c0	HB-WOX	0.83	2.66	1.84	0.96	0.38	0.46	1.96	1.12	1.16	0.23	0.37	0.26
c106932.graph_c1	HSF	1.52	2.44	1.58	8.25	9.02	8.77	2.34	2.26	2.05	13.3	14.46	9.45
c106932.graph_c3	HSF	3.05	2	2.04	42.83	45.98	33.11	13.53	9.27	9.81	40.5	34.8	38.85
c111383.graph_c0	HSF	0.29	0.51	0.56	10.24	9.88	9.54	1.27	0.39	1.23	7.91	9.74	11.25
c98172.graph_c0	HSF	0.12	0	0	3.19	3.97	2.51	0.46	0.2	0.51	8.68	7.67	3.93
c104172.graph_c0	LIM	0	0	0	0.48	0.45	0.86	0	0	0	0.48	0.47	0.65
c108962.graph_c2	LIM	2.52	2.89	1.9	1.03	1.55	0.25	2.73	2.9	2.88	0.24	0.5	0.34
c73253.graph_c1	LIM	4.16	3.31	3.42	0	0	0.03	3.9	2.81	2.65	0	0	0
c83376.graph_c0	LIM	0	0	0	7.06	4.48	5.97	0	0	0	5.08	4.46	5.76
c86815.graph_c0	LIM	0.5	0.59	0.72	0	0	0	0.46	0.78	0.6	0	0	0
c92752.graph_c0	LIM	0.82	0.73	0.38	0	0	0	0.71	0.63	0.51	0	0	0
c95934.graph_c0	LIM	0.45	0.21	0.23	0	0	0	0.25	0.33	0.21	0	0	0
c90677.graph_c0	MADS-M-type	0.12	0.09	0.14	0	0	0	0.16	0.08	0.17	0	0	0
c98084.graph_c0	MADS-M-type	0.67	2.2	0.7	0	0	0	0.67	1.11	0.31	0	0	0
c108012.graph_c0	MYB	0.2	0.1	0.18	1.37	3.16	1.78	0.74	0.26	0.63	7.83	7.29	3.74
c92745.graph_c0	MYB	0.22	0.21	0	1.83	1.42	1.97	0.32	0.17	0.36	1.51	1.27	2.4
c94140.graph_c0	MYB	3.08	4.52	6.93	0.6	0.21	0.14	2.38	1.3	1.51	0.04	0	0
c102110.graph_c1	MYB-related	190	153.45	114.11	16.67	17.9	27.68	169.86	188.26	144.54	18.07	9.09	10.61
c102998.graph_c0	MYB-related	20.42	40.11	31.03	1.99	1.25	2.55	8.52	7.04	5.39	4.96	1.58	1.91
c113457.graph_c0	MYB-related	87.55	113.96	91.65	12.28	5.22	7.96	43.52	57.85	43.04	5.88	9.98	11.13
c117433.graph_c0	MYB-related	246.76	277.61	252.03	18.66	14.33	14.86	155.09	242.78	136.07	14.91	12.48	15.17
c117841.graph_c0	MYB-related	22.48	16.13	32.06	6.87	3.39	1.48	14.4	25.45	11.46	3.57	2.6	1.37
c120051.graph_c1	MYB-related	388.1	508.44	389.53	3.18	5.17	3.21	164	468.88	177.31	2.8	0.75	1.75
c122933.graph_c0	MYB-related	48.74	63.85	63.5	19.07	19.76	20.48	68.4	52.17	55.24	23.62	21.74	21.82
c93170.graph_c0	MYB-related	41.45	39.25	30.73	0	0	0	1.35	1.04	4.21	0.4	0.07	0.17
c97315.graph_c0	MYB-related	22.54	9.2	17.28	1.35	1.07	0.82	4.94	4.58	6.57	0.21	0	0
c110858.graph_c0	NAC	4.43	2.25	1.56	32.9	29.3	30.71	17.22	6.7	8.59	69.87	58.17	61.99
c114785.graph_c0	NAC	0.53	0.3	0.33	3.65	4.52	4.45	1.75	0.46	1.47	11.63	11.73	8.72
c104543.graph_c0	NF-YC	34.56	36.26	32.5	6.59	4.57	5.38	32.83	32.59	29.56	4.24	5.94	6.67
c116531.graph_c1	NF-YC	0.76	0.34	0.28	1.62	0.52	1.37	1.65	1.32	0.69	0.48	0.07	0.7
c110152.graph_c0	OFP	1.59	2.22	2.02	0.07	0.55	0.39	1.01	0.69	1.59	0.5	0.1	0.12
c105134.graph_c0	SBP	2.06	1.86	3.77	1.19	0.54	0.24	1.39	1.66	2.48	0.54	0.35	0.63
c97466.graph_c1	SRS	1.78	0.94	0.9	0.41	1.07	0.42	1.32	1.17	0.79	0.1	0	0
c117387.graph_c0	Trihelix	22.45	31.91	30.67	0.55	0.84	0.96	10.64	11.57	7.84	1.02	0.72	1.45
c100440.graph_c0	WRKY	0	0.28	0.23	5.25	4.79	1.91	0.95	0.25	0.96	4.06	6.44	4.8
c102562.graph_c0	WRKY	0.58	0.65	0.4	7.36	9.55	8.87	0.81	0.51	0.69	7.88	8.23	4.74
c104258.graph_c0	WRKY	2.85	1.26	1.29	1.01	0.86	0.59	1.66	1.21	0.43	0	0.16	0.19
c105210.graph_c0	WRKY	0.82	0.56	0.72	16.99	18.28	13.46	3.74	1.14	2.77	10.86	13.68	12.22
c108754.graph_c0	WRKY	0.1	0.78	0.24	5.72	14.37	3.9	1.64	0.42	8.59	27.55	20.55	23.15
c109989.graph_c0	WRKY	0.08	0.05	0.18	0.46	0.51	0.61	0.34	0.1	0.29	1.75	1.23	1.05
c110840.graph_c0	WRKY	2.1	1.4	1.89	8.33	12.44	9.2	2.37	1.71	3.02	19.01	12.77	11.56
c95861.graph_c0	WRKY	0.2	0.08	0.08	2.05	2.3	1.67	0.67	0.17	0.47	3.16	2.68	1.95
c106308.graph_c0	zf-HD	1.14	1.61	2.36	1	2.35	1.21	4.26	2.9	5.92	0.41	0.64	0.17
c106450.graph_c0	zf-HD	23.76	30.15	31.16	7.81	6.7	5.88	19.62	24.41	20.14	5.91	5.33	5.92

## Sheet: Table S6
	RNA-Seq (FPKM)			qRT-PCR (2-ΔΔCt )
Gene ID	CK	PEG		CK	PEG		Defination
c103973.graph_c0	354.58	34.4933		1	0.0535365		Chalcone synthase (CHS)
c118776.graph_c1	6.44	40.8933		1	1.07301		Glutathione S-transferase GST [Medicago truncatula]
c98063.graph_c3	2.21667	22.4033		1	13.1927		zeatin O-glucosyltransferase-like protein [Medicago truncatula] (ZOG1)
c110536.graph_c0	0.123333	1.33		1	1.76133		Late embryongenesis abundant protein [Medicago truncatula] (LEA)
c97927.graph_c0	14.33	3.62667		1	0.190782		Peroxidase [Medicago truncatula] (POD)
c107489.graph_c0	0.37	3.97333		1	4.99909		Heat shock 70 kDa protein [Glycine soja] (HSPA)
c118616.graph_c0	71.75	13.9867		1	0.144086		cytochrome P450 monooxygenase [Medicago truncatula] (CYP)
c98266.graph_c0	2.50667	14.12		1	6.6116		Calmodulin-like protein [Medicago truncatula] (CML)
c100509.graph_c1	0.233333	5.45		1	4.12197		galactinol synthase [Medicago truncatula] (GolS)
c108179.graph_c0	0.216667	4.45333		1	5.86311		Protein phosphatase 2C [Medicago truncatula] (PP2C)
Gene ID	PEG	PEG-NO		PEG	PEG-NO		Defination
c99265.graph_c0	0.256667	1.5		1	0.286843		aconitate hydratase (CAN)
c101369.graph_c0	0	0.376667		1	0.92445		isocitrate dehydrogenase (NAD+) (IDH)
c82117.graph_c0	0.27	0		1	0.487452		2-oxoglutarate dehydrogenase E1 component (ODHA)
c96753.graph_c0	0.32	0		1	0		succinyl-CoA synthetase alpha subunit (SUCLA1)
c100598.graph_c0	0.683333	0		1	0.0430851		malate dehydrogenase (MDH)
c96842.graph_c0	1.33333	6.67		1	5.95183		fructose-1,6-bisphosphatase I (FBP1)
c120505.graph_c1	2755.67	670.05		1	0.120185		glyceraldehyde-3-phosphate dehydrogenase (GAPDH)
c72785.graph_c1	0.843333	0.01		1	0		phosphoglycerate kinase (3PG)
c103012.graph_c0	509.473	56.3167		1	0.126745		ribulose-bisphosphate carboxylase large chain (Rubisco)
c115917.graph_c1	5023.33	479.837		1	0.118531		fructose-bisphosphate aldolase (FAD)
